# Supplementary material for: 3-[1-(4-Isobutyl­phen­yl)eth­yl]-6-(4-methyl­phen­yl)-1,2,4-triazolo[3,4-b][1,3,4]thia­diazole
Source: Acta Crystallogr Sect E Struct Rep Online. 2008 May 14;64(Pt 6):o1076–7. doi: 10.1107/S1600536808013883 (PMC2961563; doi:10.1107/S1600536808013883)
Supplement: Supplementary file 1 [file e-64-o1076-sup1.cif]

##############################################################################
###                                                                        ###
###        Electronic paper (Acta Crystallographica Section E)             ###
###                                                                        ###
##############################################################################
#                                                                            #
# This CIF contains the data in a paper accepted for publication in Acta     #
# Crystallographica Section E. It conforms to the requirements of Notes      #
# for Authors for Section E, and has been peer reviewed under the auspices   #
# of the IUCr Commission on Journals.                                        #
#                                                                            #
# Full details of the Crystallographic Information File format               #
# are given in the paper "The Crystallographic Information File (CIF):       #
# a New Standard Archive File for Crystallography" by S. R. Hall, F. H.      #
# Allen and I. D. Brown [Acta Cryst. (1991), A47, 655-685].                  #
#                                                                            #
# The current version of the core CIF dictionary is obtainable from          #
# ftp://ftp.iucr.org/pub/cif_core.dic. The current version number is 2.4.    #
#                                                                            #
# Software is freely available for graphical display of the structure(s) in  #
# this CIF.  For information consult the CIF home page http://www.iucr.org/  #
# cif/home.html                                                              #
#                                                                            #
# This file may be used for bona fide research purposes within the           #
# scientific community so long as proper attribution is given to the journal # 
# article from which it was obtained.                                        #
#                                                                            #
##############################################################################
                                             
data_global
_audit_creation_method     'form.cif (version 2.0)'
_journal_data_validation_number     ?
_journal_date_recd_electronic     2008-05-05
_journal_date_accepted     2008-05-09
_journal_name_full     'Acta Crystallographica, Section E'
_journal_year     2008
_journal_volume     64
_journal_issue      6
_journal_page_first     o1076
_journal_page_last     o1077
_journal_paper_category     QO
_journal_coeditor_code     SJ2495
_publ_contact_author_name     'Prof. Fun Hoong-Kun'
_publ_contact_author_address
;
      X-ray Crystallography Unit
      School of Physics
      Universiti Sains Malaysia
      11800 USM, Penang
      MALAYSIA
;
_publ_contact_author_email     hkfun@usm.my
_publ_contact_author_fax     '604 6579150'
_publ_contact_author_phone     '604 6533652'
_publ_section_title
;\
3-[1-(4-Isobutylphenyl)ethyl]-6-(4-methylphenyl)-1,2,4-triazolo[3,4-<i>b</i>]\
[1,3,4]thiadiazole
;
loop_
    _publ_author_name
    _publ_author_footnote
    _publ_author_address
    'Hoong-Kun Fun' .
;     X-ray Crystallography Unit
      School of Physics
      Universiti Sains Malaysia
      11800 USM, Penang
      Malaysia
;
    'Samuel Robinson Jebas'
;
     Permanent address:
     Department of Physics,
     Karunya University,
     Karunya Nagar,
     Coimbatore 641 114,
     India.
;
;
      X-ray Crystallography Unit
      School of Physics
      Universiti Sains Malaysia
      11800 USM, Penang
      Malaysia
;
    ' Ibrahim Abdul Razak ' .
;
      X-ray Crystallography Unit
      School of Physics
      Universiti Sains Malaysia
      11800 USM, Penang
      Malaysia
;
    'Sujith, K. V.' .
;
     Department of Studies in Chemistry,
     Mangalore University,
     Mangalagangotri,
     Mangalore 574 199,
     India
;
    'Patil, P. S.' .
;
     Department of Studies in Physics
     Mangalore University
     Mangalagangotri
     Mangalore 574 199
     India
;
    'Kalluraya, B.' .
;
     Department of Studies in Chemistry,
     Mangalore University,
     Mangalagangotri,
     Mangalore 574 199,
     India
;
    'Dharmaprakash, S. M.' .
;
     Department of Studies in Physics
     Mangalore University
     Mangalagangotri
     Mangalore 574 199
     India
;
data_I
_audit_creation_method     SHELXL-97
_chemical_name_systematic
;
3-[1-(4-Isobutylphenyl)ethyl]-6-(4-methylphenyl)-1,2,4-
triazolo[3,4-b][1,3,4]thiadiazole
;
_chemical_name_common
;
3-[1-(4-Isobutylphenyl)ethyl]-6-(4-methylphenyl)-1,2,4-
triazolo[3,4-b][1,3,4]thiadiazole
;
_chemical_formula_moiety     'C22 H24 N4 S'
_chemical_formula_sum     'C22 H24 N4 S'
_chemical_formula_iupac     'C22 H24 N4 S'
_chemical_formula_weight     376.51
_chemical_melting_point     ?
_symmetry_cell_setting     Triclinic
_symmetry_space_group_name_H-M     'P -1'
_symmetry_space_group_name_Hall     '-P 1'
loop_
    _symmetry_equiv_pos_as_xyz
    'x, y, z'
    '-x, -y, -z'
_cell_length_a     7.25450(10)
_cell_length_b     8.17640(10)
_cell_length_c     17.6556(3)
_cell_angle_alpha     97.5390(10)
_cell_angle_beta     96.7120(10)
_cell_angle_gamma     106.0240(10)
_cell_volume     984.90(2)
_cell_formula_units_Z     2
_cell_measurement_reflns_used     5597
_cell_measurement_theta_min     2.63
_cell_measurement_theta_max     31.95
_cell_measurement_temperature     100.00(10)
_exptl_crystal_description     'block'
_exptl_crystal_colour     'colourless'
_exptl_crystal_size_max     0.46
_exptl_crystal_size_mid     0.20
_exptl_crystal_size_min     0.18
_exptl_crystal_density_diffrn     1.270
_exptl_crystal_density_meas     ?
_exptl_crystal_density_method     'not measured'
_exptl_crystal_F_000     400
_exptl_absorpt_coefficient_mu     0.178
_exptl_absorpt_correction_type     multi-scan
_exptl_absorpt_process_details     '(SADABS; Bruker, 2005)'
_exptl_absorpt_correction_T_min     0.9224
_exptl_absorpt_correction_T_max     0.9693
_exptl_special_details
;
The data was collected with the Oxford Cyrosystem Cobra low-temperature
attachment.
;
_diffrn_ambient_temperature     100.00(10)
_diffrn_radiation_type     MoK\a
_diffrn_radiation_wavelength     0.71073
_diffrn_radiation_source     'fine-focus sealed tube'
_diffrn_radiation_monochromator     graphite
_diffrn_measurement_device_type
;
Bruker SMART APEXII CCD area-detector
;
_diffrn_measurement_method     '\f and \w'
_diffrn_detector_area_resol_mean     ?
_diffrn_reflns_number     15868
_diffrn_reflns_av_R_equivalents     0.0294
_diffrn_reflns_av_sigmaI/netI     0.0438
_diffrn_reflns_theta_min     1.18
_diffrn_reflns_theta_max     30.00
_diffrn_reflns_theta_full     30.00
_diffrn_measured_fraction_theta_max     0.990
_diffrn_measured_fraction_theta_full     0.990
_diffrn_reflns_limit_h_min     -10
_diffrn_reflns_limit_h_max     8
_diffrn_reflns_limit_k_min     -11
_diffrn_reflns_limit_k_max     11
_diffrn_reflns_limit_l_min     -24
_diffrn_reflns_limit_l_max     24
_diffrn_standards_number     0
_diffrn_standards_interval_count     ?
_diffrn_standards_interval_time     ?
_diffrn_standards_decay_%     ?
_refine_special_details
;
Refinement of <i>F</i>^2^ against ALL reflections. The weighted <i>R</i>-factor
<i>wR</i> and goodness of fit <i>S</i> are based on <i>F</i>^2^, conventional
<i>R</i>-factors <i>R</i> are based on <i>F</i>, with <i>F</i> set to zero for
negative <i>F</i>^2^. The threshold expression of <i>F</i>^2^ >
\s(<i>F</i>^2^) is used only for calculating <i>R</i>-factors(gt) <i>etc</i>.
and is not relevant to the choice of reflections for refinement.
<i>R</i>-factors based on <i>F</i>^2^ are statistically about twice as large
as those based on <i>F</i>, and <i>R</i>- factors based on ALL data will be
even larger.
;
_reflns_number_total     5687
_reflns_number_gt     4391
_reflns_threshold_expression     I>2\s(I)
_refine_ls_structure_factor_coef     Fsqd
_refine_ls_matrix_type     full
_refine_ls_R_factor_all     0.0653
_refine_ls_R_factor_gt     0.0469
_refine_ls_wR_factor_gt     0.1266
_refine_ls_wR_factor_ref     0.1415
_refine_ls_goodness_of_fit_ref     1.076
_refine_ls_restrained_S_all     1.076
_refine_ls_number_reflns     5687
_refine_ls_number_parameters     248
_refine_ls_number_restraints     0
_refine_ls_hydrogen_treatment     constr
_refine_ls_weighting_scheme     calc
_refine_ls_weighting_details
         'calc w=1/[\s^2^(Fo^2^)+(0.0792P)^2^+0.0947P] where P=(Fo^2^+2Fc^2^)/3'
_atom_sites_solution_hydrogens     geom
_atom_sites_solution_primary     direct
_atom_sites_solution_secondary     difmap
_refine_ls_shift/su_max     0.001
_refine_ls_shift/su_max_lt     0.001
_refine_ls_shift/su_mean     0.000
_refine_diff_density_max     0.450
_refine_diff_density_min     -0.385
_refine_ls_extinction_method     none
_refine_ls_extinction_coef     ?
loop_
    _atom_type_symbol
    _atom_type_description
    _atom_type_scat_dispersion_real
    _atom_type_scat_dispersion_imag
    _atom_type_scat_source
    'C' 'C' 0.0033 0.0016
                         'International Tables Vol C Tables 4.2.6.8 and 6.1.1.4'
    'H' 'H' 0.0000 0.0000
                         'International Tables Vol C Tables 4.2.6.8 and 6.1.1.4'
    'N' 'N' 0.0061 0.0033
                         'International Tables Vol C Tables 4.2.6.8 and 6.1.1.4'
    'S' 'S' 0.1246 0.1234
                         'International Tables Vol C Tables 4.2.6.8 and 6.1.1.4'
_computing_data_collection     'APEX2 (Bruker, 2005)'
_computing_cell_refinement     'APEX2 (Bruker, 2005)'
_computing_data_reduction     'SAINT (Bruker, 2005)'
_computing_structure_solution     'SHELXTL (Sheldrick, 2008)'
_computing_structure_refinement     'SHELXTL (Sheldrick, 2008)'
_computing_molecular_graphics     'SHELXTL (Sheldrick, 2008)'
_computing_publication_material
;
SHELXTL (Sheldrick, 2008) and PLATON (Spek, 2003)
;
loop_
    _atom_site_type_symbol
    _atom_site_label
    _atom_site_fract_x
    _atom_site_fract_y
    _atom_site_fract_z
    _atom_site_U_iso_or_equiv
    _atom_site_adp_type
    _atom_site_calc_flag
    _atom_site_refinement_flags
    _atom_site_occupancy
    _atom_site_disorder_assembly
    _atom_site_disorder_group
    S S1 0.65630(5) 0.70616(5) 0.50456(2) 0.02030(11) Uani d . 1 . .
    N N1 0.77613(18) 0.91957(15) 0.40935(7) 0.0187(3) Uani d . 1 . .
    N N2 0.73966(17) 0.75288(15) 0.37235(7) 0.0177(3) Uani d . 1 . .
    N N3 0.6927(2) 0.50811(16) 0.29652(7) 0.0237(3) Uani d . 1 . .
    N N4 0.6461(2) 0.47006(16) 0.36878(7) 0.0236(3) Uani d . 1 . .
    C C1 0.8328(2) 1.23186(19) 0.51493(8) 0.0197(3) Uani d . 1 . .
    H H1A 0.8673 1.2404 0.4662 0.024 Uiso calc R 1 . .
    C C2 0.8563(2) 1.3798(2) 0.56768(9) 0.0218(3) Uani d . 1 . .
    H H2A 0.9089 1.4871 0.5541 0.026 Uiso calc R 1 . .
    C C3 0.8029(2) 1.3718(2) 0.64094(8) 0.0212(3) Uani d . 1 . .
    C C4 0.7242(2) 1.2089(2) 0.65980(9) 0.0237(3) Uani d . 1 . .
    H H4A 0.6859 1.2004 0.7080 0.028 Uiso calc R 1 . .
    C C5 0.7022(2) 1.0597(2) 0.60774(8) 0.0222(3) Uani d . 1 . .
    H H5A 0.6505 0.9524 0.6214 0.027 Uiso calc R 1 . .
    C C6 0.7572(2) 1.06958(18) 0.53493(8) 0.0174(3) Uani d . 1 . .
    C C7 0.7360(2) 0.91381(18) 0.47910(8) 0.0172(3) Uani d . 1 . .
    C C8 0.6765(2) 0.62112(18) 0.41226(8) 0.0193(3) Uani d . 1 . .
    C C9 0.7476(2) 0.67599(19) 0.29953(8) 0.0202(3) Uani d . 1 . .
    C C10 0.8042(2) 0.7724(2) 0.23493(9) 0.0233(3) Uani d . 1 . .
    H H10A 0.9227 0.8674 0.2557 0.028 Uiso calc R 1 . .
    C C11 0.6460(2) 0.85129(19) 0.20767(8) 0.0220(3) Uani d . 1 . .
    C C12 0.4859(2) 0.75782(19) 0.15229(8) 0.0228(3) Uani d . 1 . .
    H H12A 0.4751 0.6447 0.1309 0.027 Uiso calc R 1 . .
    C C13 0.3422(2) 0.8308(2) 0.12848(9) 0.0245(3) Uani d . 1 . .
    H H13A 0.2379 0.7664 0.0907 0.029 Uiso calc R 1 . .
    C C14 0.3510(2) 0.99849(19) 0.15996(9) 0.0251(3) Uani d . 1 . .
    C C15 0.5107(3) 1.0916(2) 0.21594(9) 0.0289(4) Uani d . 1 . .
    H H15A 0.5197 1.2035 0.2384 0.035 Uiso calc R 1 . .
    C C16 0.6563(3) 1.0200(2) 0.23864(9) 0.0274(4) Uani d . 1 . .
    H H16A 0.7628 1.0857 0.2752 0.033 Uiso calc R 1 . .
    C C17 0.8301(3) 1.5347(2) 0.69710(9) 0.0274(3) Uani d . 1 . .
    H H17A 0.7632 1.5074 0.7397 0.041 Uiso calc R 1 . .
    H H17B 0.7783 1.6128 0.6715 0.041 Uiso calc R 1 . .
    H H17C 0.9661 1.5879 0.7160 0.041 Uiso calc R 1 . .
    C C18 0.8520(3) 0.6536(2) 0.17039(9) 0.0289(4) Uani d . 1 . .
    H H18A 0.9693 0.6281 0.1885 0.043 Uiso calc R 1 . .
    H H18B 0.8694 0.7101 0.1263 0.043 Uiso calc R 1 . .
    H H18C 0.7472 0.5481 0.1560 0.043 Uiso calc R 1 . .
    C C19 0.1932(3) 1.0768(2) 0.13430(10) 0.0296(4) Uani d . 1 . .
    H H19A 0.1290 1.0994 0.1780 0.036 Uiso calc R 1 . .
    H H19B 0.0973 0.9928 0.0947 0.036 Uiso calc R 1 . .
    C C20 0.2641(3) 1.2447(2) 0.10233(10) 0.0312(4) Uani d . 1 . .
    H H20A 0.3529 1.3316 0.1440 0.037 Uiso calc R 1 . .
    C C21 0.3738(3) 1.2215(3) 0.03589(11) 0.0437(5) Uani d . 1 . .
    H H21A 0.4838 1.1846 0.0532 0.066 Uiso calc R 1 . .
    H H21B 0.4176 1.3293 0.0178 0.066 Uiso calc R 1 . .
    H H21C 0.2897 1.1360 -0.0055 0.066 Uiso calc R 1 . .
    C C22 0.0920(3) 1.3099(2) 0.07796(11) 0.0419(5) Uani d . 1 . .
    H H22A 0.1372 1.4156 0.0584 0.063 Uiso calc R 1 . .
    H H22B 0.0298 1.3303 0.1219 0.063 Uiso calc R 1 . .
    H H22C 0.0008 1.2249 0.0383 0.063 Uiso calc R 1 . .
loop_
    _atom_site_aniso_label
    _atom_site_aniso_U_11
    _atom_site_aniso_U_22
    _atom_site_aniso_U_33
    _atom_site_aniso_U_12
    _atom_site_aniso_U_13
    _atom_site_aniso_U_23
    S1 0.0225(2) 0.02041(19) 0.01790(18) 0.00448(15) 0.00473(14) 0.00591(13)
    N1 0.0200(6) 0.0182(6) 0.0187(6) 0.0067(5) 0.0031(5) 0.0038(5)
    N2 0.0192(6) 0.0172(6) 0.0168(6) 0.0051(5) 0.0027(5) 0.0044(4)
    N3 0.0277(7) 0.0225(6) 0.0202(6) 0.0061(6) 0.0036(5) 0.0041(5)
    N4 0.0282(7) 0.0208(6) 0.0214(6) 0.0052(5) 0.0053(5) 0.0059(5)
    C1 0.0205(7) 0.0228(7) 0.0177(7) 0.0083(6) 0.0047(6) 0.0045(6)
    C2 0.0218(7) 0.0214(7) 0.0231(7) 0.0077(6) 0.0035(6) 0.0047(6)
    C3 0.0189(7) 0.0263(7) 0.0194(7) 0.0101(6) 0.0011(6) 0.0018(6)
    C4 0.0258(8) 0.0294(8) 0.0172(7) 0.0096(7) 0.0051(6) 0.0039(6)
    C5 0.0250(8) 0.0234(7) 0.0194(7) 0.0071(6) 0.0051(6) 0.0061(6)
    C6 0.0153(7) 0.0208(7) 0.0169(6) 0.0073(6) 0.0012(5) 0.0031(5)
    C7 0.0146(6) 0.0197(7) 0.0180(7) 0.0052(5) 0.0019(5) 0.0056(5)
    C8 0.0185(7) 0.0195(7) 0.0201(7) 0.0043(6) 0.0035(6) 0.0064(5)
    C9 0.0219(7) 0.0204(7) 0.0177(7) 0.0067(6) 0.0016(6) 0.0020(5)
    C10 0.0273(8) 0.0236(7) 0.0187(7) 0.0064(6) 0.0051(6) 0.0040(6)
    C11 0.0302(8) 0.0198(7) 0.0163(6) 0.0055(6) 0.0069(6) 0.0057(5)
    C12 0.0314(8) 0.0183(7) 0.0189(7) 0.0062(6) 0.0071(6) 0.0032(5)
    C13 0.0310(8) 0.0214(7) 0.0189(7) 0.0045(6) 0.0039(6) 0.0031(6)
    C14 0.0357(9) 0.0217(7) 0.0201(7) 0.0095(7) 0.0065(7) 0.0072(6)
    C15 0.0447(10) 0.0174(7) 0.0231(8) 0.0091(7) 0.0002(7) 0.0030(6)
    C16 0.0370(9) 0.0202(7) 0.0205(7) 0.0032(7) -0.0003(7) 0.0028(6)
    C17 0.0321(9) 0.0292(8) 0.0207(7) 0.0132(7) 0.0005(7) -0.0020(6)
    C18 0.0312(9) 0.0353(9) 0.0238(8) 0.0140(7) 0.0078(7) 0.0060(7)
    C19 0.0377(9) 0.0277(8) 0.0259(8) 0.0134(7) 0.0049(7) 0.0053(6)
    C20 0.0482(11) 0.0217(7) 0.0235(8) 0.0140(8) -0.0024(7) 0.0024(6)
    C21 0.0660(14) 0.0411(11) 0.0307(9) 0.0211(10) 0.0107(9) 0.0158(8)
    C22 0.0616(13) 0.0302(9) 0.0340(10) 0.0234(9) -0.0081(9) -0.0010(7)
_geom_special_details
;
All e.s.d.'s (except the e.s.d. in the dihedral angle between two l.s. planes)
are estimated using the full covariance matrix. The cell e.s.d.'s are taken
into account individually in the estimation of e.s.d.'s in distances, angles
and torsion angles; correlations between e.s.d.'s in cell parameters are only
used when they are defined by crystal symmetry. An approximate (isotropic)
treatment of cell e.s.d.'s is used for estimating e.s.d.'s involving l.s.
planes.
;
loop_
    _geom_bond_atom_site_label_1
    _geom_bond_atom_site_label_2
    _geom_bond_site_symmetry_2
    _geom_bond_distance
    _geom_bond_publ_flag
    S1 C8 . 1.7248(15) ?
    S1 C7 . 1.7714(14) ?
    N1 C7 . 1.3018(18) ?
    N1 N2 . 1.3716(17) ?
    N2 C8 . 1.3672(18) ?
    N2 C9 . 1.3699(18) ?
    N3 C9 . 1.3113(19) ?
    N3 N4 . 1.4092(18) ?
    N4 C8 . 1.3133(19) ?
    C1 C2 . 1.383(2) ?
    C1 C6 . 1.397(2) ?
    C1 H1A . 0.9300 ?
    C2 C3 . 1.397(2) ?
    C2 H2A . 0.9300 ?
    C3 C4 . 1.397(2) ?
    C3 C17 . 1.503(2) ?
    C4 C5 . 1.386(2) ?
    C4 H4A . 0.9300 ?
    C5 C6 . 1.395(2) ?
    C5 H5A . 0.9300 ?
    C6 C7 . 1.464(2) ?
    C9 C10 . 1.503(2) ?
    C10 C11 . 1.525(2) ?
    C10 C18 . 1.533(2) ?
    C10 H10A . 0.9800 ?
    C11 C12 . 1.392(2) ?
    C11 C16 . 1.394(2) ?
    C12 C13 . 1.388(2) ?
    C12 H12A . 0.9300 ?
    C13 C14 . 1.391(2) ?
    C13 H13A . 0.9300 ?
    C14 C15 . 1.395(2) ?
    C14 C19 . 1.511(2) ?
    C15 C16 . 1.387(2) ?
    C15 H15A . 0.9300 ?
    C16 H16A . 0.9300 ?
    C17 H17A . 0.9600 ?
    C17 H17B . 0.9600 ?
    C17 H17C . 0.9600 ?
    C18 H18A . 0.9600 ?
    C18 H18B . 0.9600 ?
    C18 H18C . 0.9600 ?
    C19 C20 . 1.533(2) ?
    C19 H19A . 0.9700 ?
    C19 H19B . 0.9700 ?
    C20 C21 . 1.513(3) ?
    C20 C22 . 1.527(3) ?
    C20 H20A . 0.9800 ?
    C21 H21A . 0.9600 ?
    C21 H21B . 0.9600 ?
    C21 H21C . 0.9600 ?
    C22 H22A . 0.9600 ?
    C22 H22B . 0.9600 ?
    C22 H22C . 0.9600 ?
loop_
    _geom_angle_atom_site_label_1
    _geom_angle_atom_site_label_2
    _geom_angle_atom_site_label_3
    _geom_angle_site_symmetry_1
    _geom_angle_site_symmetry_3
    _geom_angle
    _geom_angle_publ_flag
    C8 S1 C7 . . 87.77(7) ?
    C7 N1 N2 . . 107.74(12) ?
    C8 N2 C9 . . 105.94(12) ?
    C8 N2 N1 . . 118.63(12) ?
    C9 N2 N1 . . 135.41(12) ?
    C9 N3 N4 . . 109.48(12) ?
    C8 N4 N3 . . 104.93(12) ?
    C2 C1 C6 . . 119.97(13) ?
    C2 C1 H1A . . 120.0 ?
    C6 C1 H1A . . 120.0 ?
    C1 C2 C3 . . 121.54(14) ?
    C1 C2 H2A . . 119.2 ?
    C3 C2 H2A . . 119.2 ?
    C4 C3 C2 . . 118.01(14) ?
    C4 C3 C17 . . 121.60(14) ?
    C2 C3 C17 . . 120.39(14) ?
    C5 C4 C3 . . 120.94(14) ?
    C5 C4 H4A . . 119.5 ?
    C3 C4 H4A . . 119.5 ?
    C4 C5 C6 . . 120.46(14) ?
    C4 C5 H5A . . 119.8 ?
    C6 C5 H5A . . 119.8 ?
    C5 C6 C1 . . 119.07(13) ?
    C5 C6 C7 . . 121.42(13) ?
    C1 C6 C7 . . 119.50(12) ?
    N1 C7 C6 . . 122.53(13) ?
    N1 C7 S1 . . 116.63(11) ?
    C6 C7 S1 . . 120.84(10) ?
    N4 C8 N2 . . 111.28(13) ?
    N4 C8 S1 . . 139.48(11) ?
    N2 C8 S1 . . 109.21(10) ?
    N3 C9 N2 . . 108.36(13) ?
    N3 C9 C10 . . 127.27(13) ?
    N2 C9 C10 . . 124.35(13) ?
    C9 C10 C11 . . 109.88(13) ?
    C9 C10 C18 . . 109.90(13) ?
    C11 C10 C18 . . 113.81(13) ?
    C9 C10 H10A . . 107.7 ?
    C11 C10 H10A . . 107.7 ?
    C18 C10 H10A . . 107.7 ?
    C12 C11 C16 . . 117.76(15) ?
    C12 C11 C10 . . 121.62(13) ?
    C16 C11 C10 . . 120.61(14) ?
    C13 C12 C11 . . 120.99(14) ?
    C13 C12 H12A . . 119.5 ?
    C11 C12 H12A . . 119.5 ?
    C12 C13 C14 . . 121.37(15) ?
    C12 C13 H13A . . 119.3 ?
    C14 C13 H13A . . 119.3 ?
    C13 C14 C15 . . 117.59(15) ?
    C13 C14 C19 . . 121.14(15) ?
    C15 C14 C19 . . 121.27(14) ?
    C16 C15 C14 . . 121.08(14) ?
    C16 C15 H15A . . 119.5 ?
    C14 C15 H15A . . 119.5 ?
    C15 C16 C11 . . 121.19(15) ?
    C15 C16 H16A . . 119.4 ?
    C11 C16 H16A . . 119.4 ?
    C3 C17 H17A . . 109.5 ?
    C3 C17 H17B . . 109.5 ?
    H17A C17 H17B . . 109.5 ?
    C3 C17 H17C . . 109.5 ?
    H17A C17 H17C . . 109.5 ?
    H17B C17 H17C . . 109.5 ?
    C10 C18 H18A . . 109.5 ?
    C10 C18 H18B . . 109.5 ?
    H18A C18 H18B . . 109.5 ?
    C10 C18 H18C . . 109.5 ?
    H18A C18 H18C . . 109.5 ?
    H18B C18 H18C . . 109.5 ?
    C14 C19 C20 . . 114.77(15) ?
    C14 C19 H19A . . 108.6 ?
    C20 C19 H19A . . 108.6 ?
    C14 C19 H19B . . 108.6 ?
    C20 C19 H19B . . 108.6 ?
    H19A C19 H19B . . 107.6 ?
    C21 C20 C22 . . 111.13(15) ?
    C21 C20 C19 . . 111.68(14) ?
    C22 C20 C19 . . 109.77(16) ?
    C21 C20 H20A . . 108.0 ?
    C22 C20 H20A . . 108.0 ?
    C19 C20 H20A . . 108.0 ?
    C20 C21 H21A . . 109.5 ?
    C20 C21 H21B . . 109.5 ?
    H21A C21 H21B . . 109.5 ?
    C20 C21 H21C . . 109.5 ?
    H21A C21 H21C . . 109.5 ?
    H21B C21 H21C . . 109.5 ?
    C20 C22 H22A . . 109.5 ?
    C20 C22 H22B . . 109.5 ?
    H22A C22 H22B . . 109.5 ?
    C20 C22 H22C . . 109.5 ?
    H22A C22 H22C . . 109.5 ?
    H22B C22 H22C . . 109.5 ?
loop_
    _geom_torsion_atom_site_label_1
    _geom_torsion_atom_site_label_2
    _geom_torsion_atom_site_label_3
    _geom_torsion_atom_site_label_4
    _geom_torsion_site_symmetry_1
    _geom_torsion_site_symmetry_2
    _geom_torsion_site_symmetry_3
    _geom_torsion_site_symmetry_4
    _geom_torsion
    _geom_torsion_publ_flag
    C7 N1 N2 C8 . . . . -1.13(17) ?
    C7 N1 N2 C9 . . . . 177.66(15) ?
    C9 N3 N4 C8 . . . . -0.02(17) ?
    C6 C1 C2 C3 . . . . -1.1(2) ?
    C1 C2 C3 C4 . . . . -0.1(2) ?
    C1 C2 C3 C17 . . . . -179.98(13) ?
    C2 C3 C4 C5 . . . . 0.9(2) ?
    C17 C3 C4 C5 . . . . -179.20(14) ?
    C3 C4 C5 C6 . . . . -0.5(2) ?
    C4 C5 C6 C1 . . . . -0.6(2) ?
    C4 C5 C6 C7 . . . . 179.78(13) ?
    C2 C1 C6 C5 . . . . 1.4(2) ?
    C2 C1 C6 C7 . . . . -178.96(13) ?
    N2 N1 C7 C6 . . . . -179.59(12) ?
    N2 N1 C7 S1 . . . . 1.19(15) ?
    C5 C6 C7 N1 . . . . 176.10(14) ?
    C1 C6 C7 N1 . . . . -3.5(2) ?
    C5 C6 C7 S1 . . . . -4.72(19) ?
    C1 C6 C7 S1 . . . . 175.70(11) ?
    C8 S1 C7 N1 . . . . -0.81(12) ?
    C8 S1 C7 C6 . . . . 179.96(12) ?
    N3 N4 C8 N2 . . . . -0.09(16) ?
    N3 N4 C8 S1 . . . . 178.05(14) ?
    C9 N2 C8 N4 . . . . 0.15(17) ?
    N1 N2 C8 N4 . . . . 179.27(12) ?
    C9 N2 C8 S1 . . . . -178.56(10) ?
    N1 N2 C8 S1 . . . . 0.55(16) ?
    C7 S1 C8 N4 . . . . -178.04(19) ?
    C7 S1 C8 N2 . . . . 0.12(11) ?
    N4 N3 C9 N2 . . . . 0.11(17) ?
    N4 N3 C9 C10 . . . . -178.01(14) ?
    C8 N2 C9 N3 . . . . -0.16(16) ?
    N1 N2 C9 N3 . . . . -179.05(14) ?
    C8 N2 C9 C10 . . . . 178.03(14) ?
    N1 N2 C9 C10 . . . . -0.9(3) ?
    N3 C9 C10 C11 . . . . 108.16(17) ?
    N2 C9 C10 C11 . . . . -69.68(18) ?
    N3 C9 C10 C18 . . . . -17.8(2) ?
    N2 C9 C10 C18 . . . . 164.34(14) ?
    C9 C10 C11 C12 . . . . -85.94(17) ?
    C18 C10 C11 C12 . . . . 37.8(2) ?
    C9 C10 C11 C16 . . . . 93.15(17) ?
    C18 C10 C11 C16 . . . . -143.13(15) ?
    C16 C11 C12 C13 . . . . 0.4(2) ?
    C10 C11 C12 C13 . . . . 179.48(13) ?
    C11 C12 C13 C14 . . . . -1.2(2) ?
    C12 C13 C14 C15 . . . . 0.6(2) ?
    C12 C13 C14 C19 . . . . -179.48(14) ?
    C13 C14 C15 C16 . . . . 0.7(2) ?
    C19 C14 C15 C16 . . . . -179.20(15) ?
    C14 C15 C16 C11 . . . . -1.5(3) ?
    C12 C11 C16 C15 . . . . 0.9(2) ?
    C10 C11 C16 C15 . . . . -178.18(14) ?
    C13 C14 C19 C20 . . . . -122.58(16) ?
    C15 C14 C19 C20 . . . . 57.3(2) ?
    C14 C19 C20 C21 . . . . 55.9(2) ?
    C14 C19 C20 C22 . . . . 179.58(14) ?
loop_
    _geom_hbond_atom_site_label_D
    _geom_hbond_atom_site_label_H
    _geom_hbond_atom_site_label_A
    _geom_hbond_site_symmetry_A
    _geom_hbond_distance_DH
    _geom_hbond_distance_HA
    _geom_hbond_distance_DA
    _geom_hbond_angle_DHA
    C5 H5A S1 . 0.93 2.70 3.1194(16) 108
    C15 H15A N3 1_565 0.93 2.48 3.343(2) 155
    C4 H4A Cg1 2_656 0.93 2.62 3.5063 160
