# Supplementary material for: 3-[1-(4-Isobutyl­phen­yl)eth­yl]-6-(4-methyl­phen­yl)-1,2,4-triazolo[3,4-b][1,3,4]thia­diazole
Source: Acta Crystallogr Sect E Struct Rep Online. 2008 May 14;64(Pt 6):o1076–7. doi: 10.1107/S1600536808013883 (PMC2961563; doi:10.1107/S1600536808013883)
Supplement: Supplementary file 2 [file e-64-o1076-Isup2.hkl]

#
# h,k,l, Fc-squared, Fo-squared, sigma(Fo-squared) and status flag
#
data_I
_shelx_title ' patil113_0m in P-1  (100K)'
_shelx_refln_list_code          4
_shelx_F_calc_maximum      158.66
_exptl_crystal_F_000       400.00
_reflns_d_resolution_high  0.7108
 
loop_
 _symmetry_equiv_pos_as_xyz
 'x, y, z'
 '-x, -y, -z'
 
_cell_length_a     7.2545
_cell_length_b     8.1764
_cell_length_c    17.6556
_cell_angle_alpha  97.539
_cell_angle_beta   96.712
_cell_angle_gamma 106.024
 
_shelx_F_squared_multiplier     1.000
 
loop_
 _refln_index_h
 _refln_index_k
 _refln_index_l
 _refln_F_squared_calc
 _refln_F_squared_meas
 _refln_F_squared_sigma
 _refln_observed_status
   1   0   0     1791.95     1861.46     46.30 o
   2   0   0    13697.55    14274.61    333.21 o
   3   0   0      505.52      561.40     13.69 o
   4   0   0        6.81        2.37      0.76 o
   5   0   0      109.52      107.69      4.21 o
   6   0   0      513.52      526.85     18.30 o
   7   0   0      170.65      204.90      8.99 o
   8   0   0       19.25        9.64      2.69 o
  -7   1   0       74.49       57.07      6.48 o
  -6   1   0        0.66        3.44      2.47 o
  -5   1   0       15.07        4.92      7.76 o
  -4   1   0     1364.82     1462.38     30.13 o
  -3   1   0        4.87        4.00      1.57 o
  -2   1   0      994.79     1068.07     16.96 o
  -1   1   0     1577.11     1600.01     19.46 o
   0   1   0      231.13      249.87      2.67 o
   1   1   0     7917.49     7428.94     69.39 o
   2   1   0       90.66      111.35      2.75 o
   3   1   0       58.88       81.72      3.21 o
   4   1   0        5.30        4.40      0.95 o
   5   1   0       42.22       32.12      3.68 o
   6   1   0      268.23      293.65      9.31 o
   7   1   0        3.99        7.13      2.19 o
   8   1   0      143.41      141.09      8.42 o
   9   1   0       16.62       20.59      4.45 o
  -7   2   0        4.85        1.74      3.84 o
  -6   2   0       60.21       46.82      7.32 o
  -5   2   0       61.89       63.78      3.19 o
  -4   2   0      636.14      707.11      8.36 o
  -3   2   0        0.86        8.95      1.26 o
  -2   2   0      343.12      378.26      5.27 o
  -1   2   0      223.19      198.56      2.65 o
   0   2   0      926.93      881.43      9.80 o
   1   2   0      358.17      339.91      3.98 o
   2   2   0      332.52      331.70      4.49 o
   3   2   0       29.02       33.82      1.48 o
   4   2   0      322.75      331.13      6.06 o
   5   2   0        6.91        5.17      1.30 o
   6   2   0       79.82       79.28      3.48 o
   7   2   0       36.95       48.02      5.94 o
   8   2   0       22.52       24.28      5.19 o
   9   2   0        7.90       17.01      5.19 o
  -8   3   0       61.07       63.80      4.81 o
  -7   3   0        0.62       -0.58      1.77 o
  -6   3   0        0.14        1.50      1.19 o
  -5   3   0       10.46       14.91      1.45 o
  -4   3   0      519.60      505.83      8.19 o
  -3   3   0        2.35        1.16      0.57 o
  -2   3   0      435.45      422.80      4.98 o
  -1   3   0       32.78       38.96      1.20 o
   0   3   0      265.36      267.95      3.28 o
   1   3   0      526.42      532.29      9.42 o
   2   3   0      506.16      524.72      9.02 o
   3   3   0       14.99        9.50      1.19 o
   4   3   0       12.43       13.01      2.37 o
   5   3   0       33.94       34.77      3.05 o
   6   3   0       28.58       26.69      3.01 o
   7   3   0       22.54       21.41      5.42 o
   8   3   0        8.35        9.44      4.96 o
  -9   4   0        9.81        8.21      3.43 o
  -8   4   0       40.76       49.73      5.40 o
  -7   4   0        8.68        5.60      2.31 o
  -6   4   0       68.00       79.54      4.09 o
  -5   4   0      199.76      205.29      4.34 o
  -4   4   0       37.80       33.10      1.83 o
  -3   4   0      472.88      468.92      7.55 o
  -2   4   0      298.95      322.32      4.28 o
  -1   4   0      123.79      135.43      2.56 o
   0   4   0      640.32      667.54      7.12 o
   1   4   0     1487.56     1499.74     13.18 o
   2   4   0       14.96       12.31      0.95 o
   3   4   0      183.68      181.21      6.30 o
   4   4   0       72.46       63.07      4.21 o
   5   4   0       11.13       10.36      2.46 o
   6   4   0        0.88        1.13      3.38 o
   7   4   0        6.76        7.88      5.09 o
   8   4   0       19.40       19.52      6.52 o
 -10   5   0       10.64        4.81      3.97 o
  -9   5   0       66.38       64.42      7.11 o
  -8   5   0        9.23        5.19      2.43 o
  -7   5   0       46.58       46.26      4.52 o
  -6   5   0       76.17       65.77      3.88 o
  -5   5   0      109.03      101.14      4.06 o
  -4   5   0      250.04      244.88      8.49 o
  -3   5   0      341.74      359.31      5.37 o
  -2   5   0      289.74      350.94      4.97 o
  -1   5   0       97.43       97.90      2.55 o
   0   5   0      310.76      326.19      5.44 o
   1   5   0        0.10        1.36      0.75 o
   2   5   0        0.21        1.05      1.29 o
   3   5   0        0.98        2.28      2.27 o
   4   5   0        5.32        5.41      2.20 o
   5   5   0        0.75       -0.72      3.68 o
   6   5   0        4.55        4.60      5.09 o
   7   5   0       27.97       29.70      7.52 o
  -9   6   0        4.62        5.88      4.63 o
  -8   6   0        2.67        7.93      4.12 o
  -7   6   0       44.89       47.66      4.68 o
  -6   6   0      133.75      135.17     13.79 o
  -5   6   0       25.26       27.69      2.85 o
  -4   6   0     1205.87     1246.26     19.98 o
  -3   6   0      602.85      610.68     10.34 o
  -2   6   0      112.51      109.50      3.05 o
  -1   6   0      646.31      665.45      8.54 o
   0   6   0       76.70       73.95      2.62 o
   1   6   0      339.70      332.11      6.99 o
   2   6   0        3.35        0.69      1.49 o
   3   6   0      221.76      229.19      8.81 o
   4   6   0      144.47      119.88      7.93 o
   5   6   0       62.46       53.39      9.67 o
   6   6   0       29.70       22.15      7.55 o
  -9   7   0       64.43       74.09      9.54 o
  -8   7   0        3.66        6.40      4.53 o
  -7   7   0       27.03       38.81      7.52 o
  -6   7   0       22.74       12.32      5.04 o
  -5   7   0       75.38       87.07      5.58 o
  -4   7   0      981.16      999.52     15.36 o
  -3   7   0     1062.08     1104.58     16.45 o
  -2   7   0      830.31      793.91     11.31 o
  -1   7   0      136.04      119.29      4.20 o
   0   7   0      245.16      228.99      5.75 o
   1   7   0        7.34        8.73      1.61 o
   2   7   0        1.36        0.76      1.98 o
   3   7   0       97.87       98.65      9.26 o
   4   7   0       62.97       40.73      9.11 o
   5   7   0        3.24        7.29      6.06 o
  -9   8   0        1.01        7.42      5.78 o
  -8   8   0       60.93       30.88      7.98 o
  -7   8   0       51.06       38.78      8.39 o
  -6   8   0       53.41       41.34      8.80 o
  -5   8   0       40.17       46.33     11.69 o
  -4   8   0       50.46       46.46      5.18 o
  -3   8   0        8.70        5.66      2.61 o
  -2   8   0       96.10       94.18      5.70 o
  -1   8   0       17.24       14.11      2.81 o
   0   8   0        6.35        2.38      1.98 o
   1   8   0        2.15        1.64      1.42 o
   2   8   0      105.56      105.61     11.15 o
   3   8   0       84.72       89.17     11.42 o
   4   8   0       37.58       54.39     11.87 o
  -8   9   0      157.80      162.81     15.84 o
  -7   9   0        0.98       -0.05      4.96 o
  -6   9   0      148.60      140.04     14.79 o
  -5   9   0      111.38      109.98      7.97 o
  -4   9   0       17.83       15.54      3.35 o
  -3   9   0      242.35      230.24     13.25 o
  -2   9   0       38.97       46.60      4.36 o
  -1   9   0       12.40       11.19      2.99 o
   0   9   0        6.56       12.46      3.02 o
   1   9   0       58.29       54.39      7.83 o
   2   9   0        1.54        2.23      4.43 o
   3   9   0       26.14       38.18      6.57 o
  -7  10   0      109.99      128.99     15.84 o
  -6  10   0       15.40       21.18      8.14 o
  -5  10   0        0.38        0.50      3.68 o
  -4  10   0       39.07       30.16      6.93 o
  -3  10   0       84.80       76.31      9.24 o
  -2  10   0        6.86        8.87      6.52 o
  -1  10   0       13.01       15.67      3.57 o
   0  10   0       13.80        8.28      2.99 o
   1  10   0        7.47        1.74      4.32 o
   2  10   0        4.65        2.56      5.35 o
  -5  11   0        8.54        3.04      5.76 o
  -4  11   0       21.95       12.33      6.34 o
  -3  11   0       11.28       10.00      5.27 o
  -2  11   0       31.11       23.98      4.18 o
  -1  11   0        7.36        8.52      3.41 o
   1 -11   1      118.89      147.24     13.96 o
   2 -11   1       38.86       35.82      4.54 o
   3 -11   1       14.75       17.40      6.14 o
   4 -11   1       23.33       36.12      8.11 o
   5 -11   1       51.13       45.28      8.98 o
  -2 -10   1       14.95       13.69      6.17 o
  -1 -10   1        1.41        2.02      4.45 o
   0 -10   1       41.31       40.62     11.83 o
   1 -10   1       53.35       52.87      5.16 o
   2 -10   1        5.06        1.24      2.48 o
   3 -10   1        1.40        1.59      4.02 o
   4 -10   1        3.34       -0.34      5.50 o
   5 -10   1        0.05        1.61      3.70 o
   6 -10   1       43.35       26.15      8.98 o
   7 -10   1       48.94       36.28     10.11 o
  -3  -9   1       89.24       93.75      8.65 o
  -2  -9   1       28.56       36.51      7.39 o
  -1  -9   1      137.44      155.67     11.51 o
   0  -9   1       50.63       53.23      9.27 o
   1  -9   1       53.43       54.30      5.77 o
   2  -9   1       92.28       95.83      6.14 o
   3  -9   1       83.76       85.37      6.86 o
   4  -9   1       64.24       56.24      5.03 o
   5  -9   1       48.13       74.93     11.56 o
   6  -9   1       30.10       31.49      8.67 o
   7  -9   1        0.07       -2.79      4.53 o
   8  -9   1        0.53        4.78      5.83 o
  -4  -8   1       26.38       12.10      8.31 o
  -3  -8   1       80.39       77.52      7.43 o
  -2  -8   1      130.15      130.88     11.98 o
  -1  -8   1        0.16        1.69      1.43 o
   0  -8   1       25.70       18.99      3.45 o
   1  -8   1       77.18       79.04     11.27 o
   2  -8   1       16.56       14.12      2.16 o
   3  -8   1        3.82        6.05      2.04 o
   4  -8   1      172.20      161.01      9.23 o
   5  -8   1       76.36       66.57      8.12 o
   6  -8   1      202.73      217.27     16.12 o
   7  -8   1       13.13        1.84      4.63 o
   8  -8   1      101.38       79.89     11.00 o
  -5  -7   1       17.97       10.23      6.52 o
  -4  -7   1        7.50       10.16      5.81 o
  -3  -7   1       24.03       22.48      3.48 o
  -2  -7   1       41.88       46.74      4.43 o
  -1  -7   1       95.96       97.88      3.66 o
   0  -7   1      108.76      118.69      4.15 o
   1  -7   1       39.41       46.25      2.86 o
   2  -7   1      166.41      164.58      4.45 o
   3  -7   1      165.50      172.28      5.47 o
   4  -7   1       88.39       79.71      3.91 o
   5  -7   1      154.09      173.35     10.54 o
   6  -7   1       51.08       51.33      4.78 o
   7  -7   1        6.54        6.22      4.14 o
   8  -7   1        0.29       -0.26      3.86 o
   9  -7   1        9.64        9.85      5.32 o
  -6  -6   1       15.79       10.21      6.11 o
  -5  -6   1       64.46       61.88      9.82 o
  -4  -6   1        8.82        8.30      4.34 o
  -3  -6   1       83.46       73.44      5.37 o
  -2  -6   1        4.61        2.01      2.16 o
  -1  -6   1      426.06      397.09      7.24 o
   0  -6   1        4.04        4.11      1.08 o
   1  -6   1      681.69      653.99      7.89 o
   2  -6   1      183.46      196.03      5.70 o
   3  -6   1       20.96       21.62      2.17 o
   4  -6   1       17.07       24.71      2.76 o
   5  -6   1      194.84      202.22      6.45 o
   6  -6   1      131.42      143.55      6.20 o
   7  -6   1       38.68       37.84      4.84 o
   8  -6   1       76.54       48.56      7.19 o
   9  -6   1       51.28       67.51      8.31 o
  -7  -5   1      139.84      143.80     13.43 o
  -6  -5   1       34.13       40.24      7.88 o
  -5  -5   1       23.83       17.03      5.14 o
  -4  -5   1      157.98      164.99      9.45 o
  -3  -5   1      415.99      379.18     10.58 o
  -2  -5   1      229.19      204.79      5.80 o
  -1  -5   1      105.30      101.54      2.61 o
   0  -5   1     1180.02     1227.56     12.44 o
   1  -5   1      727.53      767.43      8.71 o
   2  -5   1      242.11      235.68      3.87 o
   3  -5   1     1010.42     1053.49     16.78 o
   4  -5   1      335.85      329.26      7.62 o
   5  -5   1        0.64       -0.29      1.10 o
   6  -5   1      258.15      248.88      7.33 o
   7  -5   1      109.32       99.26      9.75 o
   8  -5   1       39.71       38.88      3.48 o
   9  -5   1        3.87        1.92      3.61 o
  -8  -4   1       21.78       22.23      6.73 o
  -7  -4   1        2.62        5.55      4.30 o
  -6  -4   1        3.72        3.61      3.66 o
  -5  -4   1       65.29       61.46      6.14 o
  -4  -4   1       99.98       98.71      7.23 o
  -3  -4   1        0.36       -0.02      1.31 o
  -2  -4   1      159.06      143.69      3.19 o
  -1  -4   1       28.98       18.05      1.10 o
   0  -4   1       27.58       34.07      1.42 o
   1  -4   1      310.01      316.76      3.99 o
   2  -4   1      903.67      976.08      9.39 o
   3  -4   1       44.00       48.00      1.89 o
   4  -4   1        1.03        1.92      0.85 o
   5  -4   1       27.27       28.41      1.63 o
   6  -4   1       16.88       21.75      2.48 o
   7  -4   1       13.60       12.70      7.82 o
   8  -4   1       13.99       16.63      3.81 o
   9  -4   1       77.83      101.43      7.37 o
  10  -4   1       39.18       35.33      4.45 o
  -8  -3   1       14.21       10.77      4.86 o
  -7  -3   1        7.07        5.58      3.76 o
  -6  -3   1        6.04        6.32      2.02 o
  -5  -3   1       24.87       24.65      2.67 o
  -4  -3   1       43.49       51.36      3.90 o
  -3  -3   1      386.92      382.94      6.65 o
  -2  -3   1      202.69      201.32      3.75 o
  -1  -3   1       16.54       13.34      0.83 o
   0  -3   1        7.06        6.91      0.65 o
   1  -3   1      143.16      132.97      2.14 o
   2  -3   1      369.70      379.86      4.20 o
   3  -3   1     1239.05     1329.66     14.23 o
   4  -3   1       82.43       85.82      3.13 o
   5  -3   1       22.17       20.49      1.91 o
   6  -3   1       39.21       40.44      2.59 o
   7  -3   1       21.06       29.19      3.12 o
   8  -3   1        0.08        2.02      2.17 o
  -9  -2   1        1.40        6.57      4.37 o
  -8  -2   1       13.09       12.79      4.12 o
  -7  -2   1       38.53       30.60      2.81 o
  -6  -2   1      172.79      171.32      4.97 o
  -5  -2   1       41.52       42.86      2.32 o
  -4  -2   1      828.56      865.83     10.82 o
  -3  -2   1      165.27      193.69      3.40 o
  -2  -2   1     2391.36     2383.55     23.76 o
  -1  -2   1        0.09        0.46      0.41 o
   0  -2   1      137.62      168.96      2.52 o
   1  -2   1       69.96       79.18      1.52 o
   2  -2   1     3681.94     3776.30     35.98 o
   3  -2   1      413.53      432.40      6.88 o
   4  -2   1      497.50      534.14      6.76 o
   5  -2   1       16.63       18.52      2.19 o
   6  -2   1      114.71      111.44      9.62 o
   7  -2   1       43.34       36.97      7.52 o
  -9  -1   1       43.86       46.20      5.65 o
  -8  -1   1      205.10      213.28     10.23 o
  -7  -1   1        2.36        4.38      2.00 o
  -6  -1   1      157.95      152.48      5.71 o
  -5  -1   1       23.62       20.25      1.53 o
  -4  -1   1       14.14       10.97      1.12 o
  -3  -1   1        1.15        2.13      0.80 o
  -2  -1   1      557.16      575.66      8.86 o
  -1  -1   1        2.92        4.34      0.55 o
   0  -1   1     1680.09     1637.02     14.67 o
   1  -1   1      338.46      347.94      3.92 o
   2  -1   1    12890.45    13467.80    156.55 o
   3  -1   1      722.42      720.89     10.60 o
   4  -1   1     4337.71     4633.58     66.65 o
   5  -1   1       63.23       54.05      4.68 o
   6  -1   1      292.92      328.74     12.51 o
   7  -1   1      101.45      106.55     11.21 o
  -8   0   1        5.61        8.60      2.43 o
  -7   0   1       11.28        6.64      1.69 o
  -6   0   1       52.35       51.06      3.05 o
  -5   0   1        6.74        5.23      2.09 o
  -4   0   1      136.44      170.22      6.15 o
  -3   0   1      117.08      119.54      4.63 o
  -2   0   1     8221.07     8846.58    120.74 o
  -1   0   1       57.10       62.53      2.11 o
   0   0   1     4309.58       -0.02      0.07 o
   1   0   1      121.70      118.15      2.39 o
   2   0   1     2331.79     2393.34     33.63 o
   3   0   1      564.04      534.93      8.47 o
   4   0   1       13.80       17.25      1.16 o
   5   0   1        8.32       10.91      1.20 o
   6   0   1       22.65       28.49      1.94 o
   7   0   1        2.47        1.41      1.94 o
   8   0   1       14.37        9.95      3.02 o
   9   0   1        0.07        1.84      2.89 o
  -7   1   1       83.96       48.35      9.01 o
  -6   1   1       89.10      109.71      7.70 o
  -5   1   1        0.30        2.85      1.92 o
  -4   1   1      287.52      309.80      8.49 o
  -3   1   1      171.69      165.36      6.34 o
  -2   1   1      113.21      139.86      4.81 o
  -1   1   1       32.15       28.89      1.64 o
   0   1   1     6658.32     6391.42     51.48 o
   1   1   1     1437.54     1430.00     17.47 o
   2   1   1     1892.73     1833.31     22.17 o
   3   1   1       35.58       59.48      3.41 o
   4   1   1      129.56      136.17      3.81 o
   5   1   1        2.72        3.27      1.61 o
   6   1   1      579.83      619.50     13.49 o
   7   1   1        5.12        2.76      2.33 o
   8   1   1      176.43      175.37      9.49 o
   9   1   1       36.52       44.72      5.94 o
  -7   2   1        2.40        2.30      4.02 o
  -6   2   1      177.21      178.75     13.00 o
  -5   2   1        8.30        6.62      0.95 o
  -4   2   1      452.88      469.11      6.15 o
  -3   2   1      265.39      276.17      4.80 o
  -2   2   1       85.70       84.69      2.79 o
  -1   2   1       19.27       23.09      1.05 o
   0   2   1      441.51      376.20      4.37 o
   1   2   1       34.32       28.41      1.05 o
   2   2   1       72.08       63.02      1.97 o
   3   2   1      876.72      943.99     10.06 o
   4   2   1      104.58      124.84      3.19 o
   5   2   1       25.10       20.88      2.14 o
   6   2   1        3.66        2.98      1.46 o
   7   2   1       47.34       53.53      3.79 o
   8   2   1        0.73        3.40      3.66 o
  -8   3   1      154.61      159.66      7.21 o
  -7   3   1      250.84      233.25      8.28 o
  -6   3   1       37.49       39.90      2.12 o
  -5   3   1      162.26      141.05      5.39 o
  -4   3   1       20.40       13.85      1.56 o
  -3   3   1       68.74       90.08      2.09 o
  -2   3   1      109.55       92.21      2.08 o
  -1   3   1     1263.76     1328.01     12.00 o
   0   3   1      924.57     1036.51      9.39 o
   1   3   1      208.06      203.94      2.79 o
   2   3   1      480.63      511.35      6.88 o
   3   3   1       68.88       64.89      2.38 o
   4   3   1       84.05       81.88      4.04 o
   5   3   1      102.99      107.16      8.16 o
   7   3   1        7.98        3.30      3.89 o
   8   3   1       31.69       26.53      6.47 o
  -9   4   1        1.20        2.12      2.92 o
  -8   4   1      100.57      112.52      6.53 o
  -7   4   1        2.82        1.29      1.95 o
  -6   4   1      411.02      390.91      9.52 o
  -5   4   1      248.37      242.67      4.70 o
  -4   4   1       33.54       40.00      2.01 o
  -3   4   1       13.39        7.63      1.18 o
  -2   4   1      217.17      180.40      2.83 o
  -1   4   1      103.90      104.83      2.27 o
   0   4   1       26.63       23.61      1.32 o
   1   4   1      606.19      673.14      7.10 o
   2   4   1      380.40      407.38      6.93 o
   3   4   1      167.56      155.73      5.92 o
   4   4   1      177.57      169.64      6.48 o
   5   4   1       30.52       35.70      3.75 o
   6   4   1        4.78        1.41      3.58 o
   7   4   1       32.68       35.18      7.32 o
 -10   5   1       10.23        7.21      4.43 o
  -9   5   1       44.94       45.84      6.29 o
  -8   5   1       42.99       38.74      3.52 o
  -7   5   1       91.22      101.90      5.39 o
  -6   5   1       61.85       56.98      6.92 o
  -5   5   1       12.62       12.28      1.90 o
  -4   5   1      481.80      546.45     10.57 o
  -3   5   1      166.23      165.96      3.42 o
  -2   5   1      645.56      699.73      7.99 o
  -1   5   1        4.79        2.60      0.76 o
   0   5   1       49.09       59.85      2.29 o
   1   5   1      784.02      787.10      8.96 o
   2   5   1       17.82       14.54      2.06 o
   3   5   1      397.90      406.82     11.10 o
   4   5   1        4.79        3.13      2.09 o
   5   5   1       20.05       13.69      5.45 o
   6   5   1        1.68       -0.08      4.50 o
   7   5   1       18.03       18.65      7.06 o
  -9   6   1        0.91       -1.36      3.86 o
  -8   6   1        5.74        1.38      3.76 o
  -7   6   1       38.01       38.38      4.68 o
  -6   6   1       49.20       44.41      7.97 o
  -5   6   1       68.67       69.84      5.42 o
  -4   6   1        4.51        5.18      1.78 o
  -3   6   1       92.50      101.58      3.92 o
  -2   6   1      359.86      360.30      5.89 o
  -1   6   1      420.75      424.27      6.02 o
   0   6   1      647.00      609.24     11.71 o
   1   6   1       33.38       37.62      2.36 o
   2   6   1      160.96      160.82      5.69 o
   3   6   1        7.54        7.38      2.57 o
   4   6   1       15.47       12.37      3.79 o
   5   6   1       23.59       18.55      7.06 o
   6   6   1        9.90        7.88      6.17 o
  -9   7   1        8.10        7.98      5.37 o
  -8   7   1        0.23        4.02      4.22 o
  -7   7   1       34.18       32.80      7.04 o
  -6   7   1      284.70      288.40     11.45 o
  -5   7   1        5.33        6.04      2.37 o
  -4   7   1      398.82      399.42      8.63 o
  -3   7   1        9.46        8.44      1.88 o
  -2   7   1      103.53      103.85      3.63 o
  -1   7   1       12.23       11.11      2.73 o
   0   7   1        0.20        1.35      1.21 o
   1   7   1       35.40       37.22      2.57 o
   2   7   1       34.09       24.92      3.48 o
   3   7   1        0.80        1.72      2.30 o
   4   7   1       43.37       49.48     10.18 o
   5   7   1       51.35       47.99     10.39 o
  -9   8   1       10.54        3.12      5.27 o
  -8   8   1       60.23       58.92      9.87 o
  -7   8   1      242.92      273.68     18.09 o
  -6   8   1        1.58       -1.89      3.97 o
  -5   8   1      224.26      241.63     11.68 o
  -4   8   1      145.34      120.06      6.57 o
  -3   8   1       34.26       32.92      4.83 o
  -2   8   1      216.12      199.76      8.11 o
  -1   8   1      659.12      614.28     15.13 o
   0   8   1       17.38       17.78      5.19 o
   1   8   1        4.33        1.77      2.34 o
   2   8   1       81.41       79.21      5.86 o
   3   8   1       80.22       88.00      7.90 o
   4   8   1       56.31       55.03     11.79 o
  -8   9   1        8.81        1.13      5.53 o
  -7   9   1        7.00        6.17      6.06 o
  -6   9   1      103.80      116.89     13.92 o
  -5   9   1      184.98      187.66      9.89 o
  -4   9   1        9.26       12.37      3.49 o
  -3   9   1        3.96        2.30      3.48 o
  -2   9   1       74.92       76.29      5.29 o
  -1   9   1        0.00        2.55      2.35 o
   0   9   1      174.66      183.39      7.76 o
   1   9   1       85.86       87.08      9.34 o
   2   9   1       64.90       80.82      9.90 o
   3   9   1        1.80        2.14      4.15 o
  -7  10   1        0.34       -1.25      5.78 o
  -6  10   1        3.74        8.26      7.01 o
  -5  10   1        2.68        4.17      3.62 o
  -4  10   1       88.16      108.09     10.80 o
  -3  10   1       71.85       60.99      8.65 o
  -2  10   1        0.16        2.24      2.46 o
  -1  10   1       81.92      105.00      6.58 o
   0  10   1       29.10       32.64      4.13 o
   1  10   1        0.02        0.69      4.43 o
  -5  11   1        6.31       10.03      6.14 o
  -4  11   1       18.64        7.47      5.86 o
  -3  11   1        7.03        8.72      5.50 o
  -2  11   1       44.86       42.97     16.09 o
  -1  11   1        6.02        5.88      3.33 o
   0 -11   2        0.85       -6.32      3.74 o
   1 -11   2       25.01       25.85      7.01 o
   2 -11   2        9.75       13.19      3.44 o
   3 -11   2       16.37       25.22      6.83 o
   4 -11   2        3.10        5.53      5.07 o
   5 -11   2       39.31       45.95      9.26 o
  -2 -10   2        0.01       -0.33      4.68 o
  -1 -10   2        1.49        7.32      4.94 o
   0 -10   2        6.83        9.72      3.08 o
   1 -10   2       46.16       56.21      5.18 o
   2 -10   2        0.63       -2.35      2.24 o
   3 -10   2      129.32      151.86     11.74 o
   4 -10   2      112.16      109.22      8.62 o
   5 -10   2       18.26       15.85      4.73 o
   6 -10   2        4.97        0.03      6.11 o
   7 -10   2       59.74       64.83     12.33 o
  -3  -9   2        2.71        3.87      3.83 o
  -2  -9   2        0.00        2.99      4.27 o
  -1  -9   2      190.96      191.05     12.71 o
   0  -9   2      251.76      252.23     10.55 o
   1  -9   2       50.59       48.02     13.92 o
   2  -9   2       23.39       27.58     10.51 o
   3  -9   2        0.19       -0.42      2.24 o
   4  -9   2        4.19        1.38      2.32 o
   5  -9   2       38.28       37.71      8.90 o
   6  -9   2       33.39       38.86      9.36 o
   7  -9   2       66.48       89.39     12.54 o
   8  -9   2        5.13        6.73      6.09 o
  -4  -8   2        5.99        7.04      7.21 o
  -3  -8   2      156.23      165.04      9.70 o
  -2  -8   2        0.93       -1.66      2.07 o
  -1  -8   2        3.39        0.84      1.31 o
   0  -8   2      250.88      229.89      8.18 o
   1  -8   2      168.34      173.97     13.65 o
   2  -8   2      488.33      491.45      9.31 o
   3  -8   2       39.87       35.73      4.19 o
   4  -8   2      186.66      173.12      7.09 o
   5  -8   2      180.68      197.03     10.19 o
   6  -8   2      142.86      114.87     12.41 o
   7  -8   2      302.93      358.67     20.90 o
   8  -8   2       41.63       30.19      8.08 o
  -5  -7   2        0.95       -2.17      5.01 o
  -4  -7   2        0.02        7.21      5.63 o
  -3  -7   2        7.80        4.10      2.31 o
  -2  -7   2      188.57      207.37      9.21 o
  -1  -7   2        6.52        6.36      1.47 o
   0  -7   2       94.49       91.98      3.68 o
   1  -7   2       14.35       12.15      1.67 o
   2  -7   2      108.68       98.63      3.50 o
   3  -7   2       33.38       39.77      3.11 o
   4  -7   2        1.68        2.11      1.50 o
   5  -7   2      255.46      289.46      9.73 o
   6  -7   2      119.80      118.88      7.06 o
   7  -7   2        0.02       -0.36      3.25 o
   8  -7   2      135.56      126.99     11.77 o
   9  -7   2        1.28        2.46      4.78 o
  -6  -6   2       42.24       43.52      9.26 o
  -5  -6   2      115.90      116.78     12.48 o
  -4  -6   2       35.46       41.88      5.23 o
  -3  -6   2       26.72       22.85      5.18 o
  -2  -6   2       18.57       18.40      2.54 o
  -1  -6   2        2.32        2.55      1.19 o
   0  -6   2        0.00       -0.69      0.80 o
   1  -6   2       49.97       46.27      2.06 o
   2  -6   2      202.70      207.92      4.43 o
   3  -6   2      231.56      224.12      5.64 o
   4  -6   2      239.94      256.72      9.18 o
   5  -6   2      272.54      277.67      7.62 o
   6  -6   2       52.62       50.40      5.56 o
   7  -6   2       75.59       72.50      5.40 o
   8  -6   2        0.67        4.55      3.86 o
   9  -6   2        2.72        4.43      4.09 o
  -7  -5   2      190.06      189.03     14.76 o
  -6  -5   2       51.01       55.57      8.95 o
  -5  -5   2       14.82       13.48      3.28 o
  -4  -5   2       55.14       47.00      4.23 o
  -3  -5   2       52.88       55.01      6.59 o
  -2  -5   2        5.79        7.04      1.64 o
  -1  -5   2       38.12       32.81      1.65 o
   0  -5   2        9.88        6.41      1.01 o
   1  -5   2      396.89      393.80      5.52 o
   2  -5   2       48.52       48.25      2.79 o
   3  -5   2      217.80      221.11      3.93 o
   4  -5   2      234.22      229.12      6.16 o
   5  -5   2        1.07        1.74      1.23 o
   6  -5   2       51.62       53.13      3.57 o
   7  -5   2       72.27       78.37      5.09 o
   8  -5   2        0.04        0.83      2.35 o
   9  -5   2       12.74       13.00      4.66 o
  -8  -4   2       49.28       51.45      8.85 o
  -7  -4   2      262.87      314.15     17.04 o
  -6  -4   2        3.27        2.94      2.52 o
  -5  -4   2      235.60      215.11     10.19 o
  -4  -4   2       75.21       66.56      4.27 o
  -3  -4   2        8.43        7.78      2.82 o
  -2  -4   2       12.13       13.18      1.38 o
  -1  -4   2       16.39        9.78      1.25 o
   0  -4   2      809.23      850.98      8.50 o
   1  -4   2        2.34        3.57      0.63 o
   2  -4   2       35.66       32.85      1.36 o
   3  -4   2       58.33       64.81      2.12 o
   4  -4   2        8.09        9.99      1.21 o
   5  -4   2       68.64       65.23      2.46 o
   6  -4   2       81.44       71.58      2.74 o
   7  -4   2        0.59        1.77      2.53 o
   8  -4   2       32.89       34.00      4.76 o
   9  -4   2        1.77        3.97      3.50 o
  -8  -3   2       76.32       84.91      9.08 o
  -7  -3   2      104.70       95.42      8.65 o
  -6  -3   2      228.12      244.61      7.64 o
  -5  -3   2       31.64       27.72      2.73 o
  -4  -3   2       66.56       69.10      3.20 o
  -3  -3   2       22.96       25.13      1.76 o
  -2  -3   2      364.63      400.86      6.68 o
  -1  -3   2       60.23       59.38      1.66 o
   0  -3   2     1575.85     1700.29     13.43 o
   1  -3   2      129.67      112.48      1.96 o
   2  -3   2       17.51       24.10      1.04 o
   3  -3   2      344.20      434.20      5.41 o
   4  -3   2      362.30      398.64      7.08 o
   5  -3   2       17.37       16.14      1.57 o
   6  -3   2      293.49      280.45      8.85 o
   7  -3   2       44.94       43.36      4.25 o
   8  -3   2       11.88        8.31      2.74 o
   9  -3   2       14.44        6.40      3.02 o
  -9  -2   2       62.53       78.49      8.16 o
  -8  -2   2       16.03       14.71      4.35 o
  -7  -2   2      234.97      245.62     11.79 o
  -6  -2   2       74.30       70.93      5.14 o
  -5  -2   2      242.13      242.54      6.98 o
  -4  -2   2     1560.59     1663.78     18.89 o
  -3  -2   2      313.89      277.02      4.56 o
  -2  -2   2      481.67      509.25      6.58 o
  -1  -2   2      179.09      195.12      2.92 o
   0  -2   2     1256.02     1308.77     12.67 o
   1  -2   2      529.41      467.05      4.93 o
   2  -2   2      240.15      219.34      2.96 o
   3  -2   2     2746.36     2894.77     31.37 o
   4  -2   2      967.59     1080.55     16.86 o
   5  -2   2      911.35      880.25     12.54 o
   6  -2   2     1387.12     1474.21     21.83 o
   7  -2   2        2.04        1.20      1.71 o
   8  -2   2      296.27      300.67     10.41 o
  -9  -1   2       36.97       52.44      5.88 o
  -8  -1   2       86.79       92.92      6.75 o
  -7  -1   2       86.53       95.39      5.03 o
  -6  -1   2      240.54      243.14      7.37 o
  -5  -1   2       30.35       33.13      1.82 o
  -4  -1   2       76.79       63.42      2.25 o
  -3  -1   2      209.98      216.90      4.55 o
  -2  -1   2      274.90      226.52      5.24 o
  -1  -1   2     1362.08     1256.16     13.84 o
   0  -1   2     3380.31     3288.95     34.04 o
   1  -1   2     1059.53     1038.35     13.50 o
   2  -1   2    25171.53    25330.60    294.50 o
   3  -1   2       16.58       14.39      1.17 o
   4  -1   2     6641.99     7096.29     72.85 o
   5  -1   2        1.76        3.77      0.91 o
   6  -1   2      830.29      866.04     12.79 o
   7  -1   2      184.81      204.92      8.01 o
   8  -1   2       51.07       51.78      4.37 o
  -7   0   2       28.08       37.76      2.83 o
  -6   0   2       18.00       21.75      2.12 o
  -5   0   2       32.49       24.79      3.98 o
  -4   0   2        6.98       16.82      2.40 o
  -3   0   2      100.53       71.68      3.56 o
  -2   0   2     2358.53     2566.79     37.70 o
  -1   0   2     2269.60     2348.18     33.50 o
   0   0   2       16.12       14.65      0.65 o
   1   0   2      892.75      918.16     11.30 o
   2   0   2      625.86      611.18      9.72 o
   3   0   2      408.88      379.69      6.38 o
   4   0   2      642.59      661.01     15.47 o
   5   0   2       44.67       43.60      2.21 o
   6   0   2       30.12       31.95      2.75 o
   7   0   2        3.64        6.80      2.61 o
   8   0   2      125.20      136.89      7.88 o
   9   0   2        0.86        0.28      2.92 o
  -7   1   2       24.83       35.07     12.96 o
  -6   1   2      104.42      103.06      7.59 o
  -5   1   2        2.53        1.76      1.92 o
  -4   1   2        0.05       -0.08      1.07 o
  -3   1   2       31.22       38.06      2.43 o
  -2   1   2       23.86       26.73      2.00 o
  -1   1   2      516.79      463.84      5.16 o
   0   1   2     2137.27     2133.88     22.32 o
   1   1   2      143.78      144.56      1.90 o
   2   1   2      434.26      429.39      5.14 o
   3   1   2      222.55      213.77      4.29 o
   4   1   2        1.87        2.96      1.21 o
   5   1   2      129.43      125.61      7.51 o
   6   1   2       46.44       48.29      3.65 o
   7   1   2        0.55        0.49      2.51 o
   8   1   2       67.60       72.27      6.93 o
   9   1   2       10.92       15.53      4.86 o
  -8   2   2       55.50       50.86     10.26 o
  -7   2   2        6.79        8.44      5.01 o
  -6   2   2      269.26      300.01     18.70 o
  -5   2   2        3.07        2.69      0.87 o
  -4   2   2       16.73       21.90      1.74 o
  -3   2   2      280.72      282.05      5.86 o
  -2   2   2      389.28      352.90      5.17 o
  -1   2   2      234.19      240.96      3.05 o
   0   2   2     2190.05     2158.78     18.25 o
   1   2   2      294.86      300.93      3.36 o
   2   2   2        0.67        2.01      0.60 o
   3   2   2       91.57       96.22      2.96 o
   4   2   2      372.80      374.61      9.19 o
   5   2   2        6.82        6.55      1.91 o
   6   2   2      123.10      112.91      4.57 o
   7   2   2       17.61       13.87      2.65 o
   8   2   2        9.05        8.65      4.43 o
  -8   3   2       32.38       32.89      3.44 o
  -7   3   2        6.08        8.10      1.80 o
  -6   3   2        0.13        0.46      1.15 o
  -5   3   2       82.50       82.16      2.95 o
  -4   3   2      554.75      604.76      9.96 o
  -3   3   2      412.57      421.27      6.00 o
  -2   3   2      143.58      143.24      2.57 o
  -1   3   2      417.20      403.75      5.06 o
   0   3   2      159.82      161.55      2.63 o
   1   3   2       58.41       48.19      1.36 o
   2   3   2      497.56      485.34      6.71 o
   3   3   2      886.86      958.08     11.90 o
   4   3   2        1.40        1.17      1.33 o
   5   3   2      323.93      319.44     16.64 o
   6   3   2        5.76        4.24      2.24 o
   7   3   2        9.77        3.43      3.89 o
   8   3   2        5.77        6.17      4.99 o
  -9   4   2        9.71       15.89      3.86 o
  -8   4   2       22.61       22.36      4.32 o
  -7   4   2      124.46      121.41      9.30 o
  -6   4   2       43.69       45.20      2.08 o
  -5   4   2      269.09      288.34      4.93 o
  -4   4   2       31.83       41.55      3.01 o
  -3   4   2       55.02       55.24      2.22 o
  -2   4   2      169.37      199.18      3.17 o
  -1   4   2     1319.38     1449.44     14.45 o
   0   4   2      837.47      962.34      9.92 o
   1   4   2      857.27      809.92      8.21 o
   2   4   2      760.57      819.00      9.05 o
   3   4   2       23.74       23.22      2.86 o
   4   4   2      142.49      139.73      5.86 o
   5   4   2      151.96      158.03      6.70 o
   6   4   2        3.27        1.02      4.04 o
   7   4   2        6.98        1.66      4.60 o
 -10   5   2       67.33       84.63      7.78 o
  -9   5   2        5.26        7.98      4.14 o
  -8   5   2       69.71       67.86      4.50 o
  -7   5   2       17.71       10.70      2.21 o
  -6   5   2       13.24       16.28      2.57 o
  -5   5   2       39.64       37.61      2.84 o
  -4   5   2      110.60       95.13      4.04 o
  -3   5   2      159.74      157.78      3.38 o
  -2   5   2        1.77        3.08      0.81 o
  -1   5   2       11.80        8.50      1.10 o
   0   5   2      507.33      502.62      6.70 o
   1   5   2      124.20      140.09      3.14 o
   2   5   2     1545.28     1469.63     21.87 o
   3   5   2      725.76      752.21     16.42 o
   4   5   2       96.66      105.04      7.08 o
   5   5   2       32.46       44.72      8.29 o
   6   5   2       12.01        6.29      5.42 o
   7   5   2       17.39       13.43      6.47 o
  -9   6   2       13.82        9.59      4.68 o
  -8   6   2        2.41       -4.35      3.63 o
  -7   6   2       19.21       20.93      3.63 o
  -6   6   2       45.43       42.56      3.92 o
  -5   6   2        5.20        4.02      2.03 o
  -4   6   2      149.39      173.90      6.13 o
  -3   6   2       61.32       62.35      3.23 o
  -2   6   2      598.80      573.50      7.98 o
  -1   6   2       70.05       80.07      2.72 o
   0   6   2     1057.99     1016.56     15.41 o
   1   6   2      170.72      160.46      4.38 o
   2   6   2      963.65      905.53     19.56 o
   3   6   2      188.52      168.20      7.64 o
   4   6   2        9.09        8.95      5.19 o
   5   6   2        0.50        2.71      4.94 o
   6   6   2        0.04        4.91      5.88 o
  -9   7   2        8.82        7.27      5.47 o
  -8   7   2        6.51        3.61      4.66 o
  -7   7   2        1.17        0.15      3.50 o
  -6   7   2      145.60      158.35      8.53 o
  -5   7   2      130.29      130.84      7.56 o
  -4   7   2       16.17       19.42      2.34 o
  -3   7   2      211.17      203.43      4.46 o
  -2   7   2       35.49       32.24      2.36 o
  -1   7   2       18.60       17.33      2.49 o
   0   7   2      281.20      291.64      7.91 o
   1   7   2       27.86       31.90      4.45 o
   2   7   2       99.85       91.58      5.65 o
   3   7   2        0.23        2.34      2.29 o
   4   7   2       38.04       50.04     10.57 o
   5   7   2       35.61       43.11     10.34 o
  -8   8   2        0.41        1.28      5.12 o
  -7   8   2      146.52      154.95     14.25 o
  -6   8   2      116.03      105.55     12.25 o
  -5   8   2       23.49       19.14      7.76 o
  -4   8   2      358.65      369.65     12.69 o
  -3   8   2      123.40      122.34      4.89 o
  -2   8   2      202.24      192.29      9.52 o
  -1   8   2      250.68      243.05      8.74 o
   0   8   2       16.20       24.46      4.73 o
   1   8   2       62.02       54.28      8.32 o
   2   8   2       66.90       76.76      5.89 o
   3   8   2        4.58        2.00      5.32 o
   4   8   2        5.76        6.19      6.86 o
  -8   9   2        0.06        3.71      5.35 o
  -7   9   2       64.24       70.30     11.67 o
  -6   9   2        0.39       -1.89      4.50 o
  -5   9   2      114.03      102.71     10.82 o
  -4   9   2        9.19        4.53      2.65 o
  -3   9   2       55.83       51.83      7.27 o
  -2   9   2       58.75       54.03      4.64 o
  -1   9   2       35.17       33.68      4.20 o
   0   9   2        7.98        5.54      2.60 o
   1   9   2       51.36       59.66      8.29 o
   2   9   2        8.43       11.44      5.65 o
   3   9   2        7.24        5.39      4.73 o
  -7  10   2       14.53       17.83      8.19 o
  -6  10   2       34.78       33.41      9.67 o
  -5  10   2        9.67       10.47      5.59 o
  -4  10   2        1.60       -0.69      4.37 o
  -3  10   2       17.30       22.79      6.14 o
  -2  10   2        8.13       10.34      3.17 o
  -1  10   2        1.93        1.30      2.65 o
   0  10   2       62.30       59.30      5.07 o
   1  10   2        2.09        5.78      4.73 o
  -5  11   2       28.20       35.59      8.21 o
  -4  11   2      226.98      204.76     14.76 o
  -3  11   2       18.44       17.24      6.24 o
  -2  11   2      441.77      523.48     14.76 o
   0 -11   3       12.14        7.93      5.07 o
   1 -11   3        4.96        3.44      3.03 o
   2 -11   3       66.32       77.15      6.41 o
   3 -11   3       27.43       19.93      6.40 o
   4 -11   3        0.69        1.74      4.94 o
   5 -11   3       23.02       29.83      8.06 o
  -2 -10   3        0.78        5.01      5.14 o
  -1 -10   3        0.74        3.25      4.58 o
   0 -10   3       15.88       15.83      3.43 o
   1 -10   3      120.93      132.23     10.37 o
   2 -10   3       49.40       49.32     10.74 o
   3 -10   3      191.95      206.30     13.51 o
   4 -10   3       38.27       42.15      7.79 o
   5 -10   3        2.09        3.99      3.87 o
   6 -10   3        0.59        1.51      5.99 o
   7 -10   3       27.74       13.15      7.47 o
  -3  -9   3       53.52       55.46      8.22 o
  -2  -9   3        0.02       -0.90      4.04 o
  -1  -9   3      155.96      144.13     11.13 o
   0  -9   3       13.91       15.96      3.86 o
   1  -9   3        5.02        4.61      2.50 o
   2  -9   3       86.45       78.16      5.20 o
   3  -9   3       51.22       44.52      8.24 o
   4  -9   3       93.27       86.04      6.18 o
   5  -9   3       14.28       15.04      6.80 o
   6  -9   3       97.10       84.65     12.20 o
   7  -9   3        0.37        6.24      5.86 o
   8  -9   3       86.79       69.64     11.51 o
  -5  -8   3       27.51       18.93      8.77 o
  -4  -8   3        0.13       -0.28      5.94 o
  -3  -8   3       23.49       27.34      5.17 o
  -2  -8   3       31.04       25.42      3.85 o
  -1  -8   3        6.37        4.14      2.12 o
   0  -8   3        7.64       14.96      3.71 o
   1  -8   3       21.08       21.07      4.25 o
   2  -8   3        0.69        1.71      1.34 o
   3  -8   3       17.94       13.81      3.61 o
   4  -8   3      104.66      110.81      5.34 o
   5  -8   3      110.62      105.75      7.96 o
   6  -8   3       53.97       50.58      9.31 o
   7  -8   3      103.30      116.04     12.71 o
   8  -8   3       14.14       14.25      6.29 o
  -6  -7   3       24.29       23.48      8.57 o
  -5  -7   3       25.00       14.89      7.09 o
  -4  -7   3      254.37      248.87     17.73 o
  -3  -7   3      219.58      223.26      8.24 o
  -2  -7   3       11.21       13.44      2.74 o
  -1  -7   3      127.95      137.24      4.34 o
   0  -7   3       24.06       26.33      2.34 o
   1  -7   3      166.41      143.32      4.95 o
   2  -7   3      358.57      371.32      9.33 o
   3  -7   3     1518.10     1553.25     20.97 o
   4  -7   3       25.35       18.91      2.36 o
   5  -7   3       45.54       50.75      4.78 o
   6  -7   3      128.63      143.39      6.92 o
   7  -7   3       54.41       47.10      8.08 o
   8  -7   3      152.46      141.45     12.48 o
   9  -7   3      119.07      120.42     11.74 o
  -6  -6   3       68.42       65.08     10.80 o
  -5  -6   3      188.73      205.45     15.30 o
  -4  -6   3      132.20      130.44      8.00 o
  -3  -6   3      657.65      705.94     28.47 o
  -2  -6   3      244.94      252.55      9.57 o
  -1  -6   3        0.04       -0.22      1.03 o
   0  -6   3       78.63       89.06      2.80 o
   1  -6   3       26.22       21.38      1.56 o
   2  -6   3      124.14      114.71      3.22 o
   3  -6   3      184.45      179.65      6.32 o
   4  -6   3      469.02      471.57     10.34 o
   5  -6   3       69.09       84.32      4.33 o
   6  -6   3        0.20        2.06      1.74 o
   7  -6   3       45.03       41.68      4.40 o
   8  -6   3       34.34       30.32      6.55 o
   9  -6   3        0.68        6.73      4.73 o
  -7  -5   3       27.35        9.47      6.04 o
  -6  -5   3       91.43      120.72     11.97 o
  -5  -5   3        4.76        4.96      2.75 o
  -4  -5   3       22.80       24.69      4.64 o
  -3  -5   3       22.95       21.81      3.12 o
  -2  -5   3       89.61       76.35      3.68 o
  -1  -5   3       12.60       11.31      1.14 o
   0  -5   3       55.88       45.40      1.91 o
   1  -5   3       54.44       32.67      1.65 o
   2  -5   3       35.19       32.83      1.52 o
   3  -5   3      124.04      120.21      3.96 o
   4  -5   3       58.33       60.64      3.29 o
   5  -5   3       36.15       34.05      2.65 o
   6  -5   3        2.36        5.17      1.76 o
   7  -5   3       11.37       15.65      2.70 o
   8  -5   3        0.00        1.88      2.11 o
   9  -5   3        5.46        3.74      4.20 o
  -8  -4   3        6.19        5.22      5.22 o
  -7  -4   3      356.29      372.56     18.70 o
  -6  -4   3       13.62       14.53      4.58 o
  -5  -4   3      303.05      323.55     12.26 o
  -4  -4   3       43.43       39.32      3.48 o
  -3  -4   3        5.18        4.18      1.69 o
  -2  -4   3      116.07      135.17      2.98 o
  -1  -4   3     1223.53     1179.71     10.86 o
   0  -4   3       51.89       59.77      1.81 o
   1  -4   3      152.51      156.94      2.64 o
   2  -4   3      369.98      405.68      5.47 o
   3  -4   3        0.29        2.52      0.82 o
   4  -4   3      306.12      318.21      6.12 o
   5  -4   3      157.94      170.70      4.58 o
   6  -4   3       62.74       56.88      2.91 o
   7  -4   3        7.07        5.78      2.94 o
   8  -4   3       43.81       27.94      4.84 o
   9  -4   3        0.12        2.28      3.33 o
  -8  -3   3       36.03       23.00      6.14 o
  -7  -3   3        1.37        1.74      3.27 o
  -6  -3   3      132.14      123.58      5.82 o
  -5  -3   3      114.03      112.57      6.62 o
  -4  -3   3       10.58       16.41      1.87 o
  -3  -3   3      207.49      215.55      4.69 o
  -2  -3   3     1837.99     1986.10     22.89 o
  -1  -3   3      497.41      570.08      5.84 o
   0  -3   3     5935.65     6035.69     43.13 o
   1  -3   3       37.55       32.36      1.17 o
   2  -3   3       36.12       41.62      1.33 o
   3  -3   3      274.57      294.36      4.23 o
   4  -3   3      510.75      530.41      6.82 o
   5  -3   3        1.56        3.05      1.21 o
   6  -3   3      129.61      146.52      6.22 o
   7  -3   3       60.28       65.39      5.37 o
   8  -3   3       50.19       46.59      4.94 o
   9  -3   3       27.13       20.36      3.97 o
  -9  -2   3        1.13        4.84      4.22 o
  -8  -2   3        0.26        3.04      3.20 o
  -7  -2   3       82.60       68.71      3.81 o
  -6  -2   3      258.05      251.02      7.16 o
  -5  -2   3      170.26      178.75      5.65 o
  -4  -2   3      536.92      535.82      7.50 o
  -3  -2   3       96.81       94.23      2.42 o
  -2  -2   3       56.80       64.24      1.97 o
  -1  -2   3      424.87      407.98      4.97 o
   0  -2   3      185.38      185.84      2.92 o
   1  -2   3      398.13      388.97      4.59 o
   2  -2   3       62.12       71.47      1.67 o
   3  -2   3      153.37      130.31      2.82 o
   4  -2   3     2054.92     2265.06     28.76 o
   5  -2   3      126.02      142.14      3.82 o
   6  -2   3     2136.21     2260.52     40.57 o
   7  -2   3        2.08        1.82      2.02 o
   8  -2   3      431.38      421.93     13.99 o
   9  -2   3       26.77       24.51      3.79 o
  -9  -1   3        0.14        2.56      3.48 o
  -8  -1   3       93.21      101.95      7.14 o
  -7  -1   3      148.95      155.15     12.12 o
  -6  -1   3        4.03        3.25      1.60 o
  -5  -1   3      453.52      431.60      7.05 o
  -4  -1   3      107.86      118.55      6.02 o
  -3  -1   3       67.12       63.87      3.52 o
  -2  -1   3      116.01      110.10      2.05 o
  -1  -1   3     3815.08     3772.85     35.57 o
   0  -1   3     3837.42     3962.30     37.20 o
   1  -1   3      268.57      252.09      3.06 o
   2  -1   3     5247.41     5646.75     58.17 o
   3  -1   3        9.26        9.12      1.64 o
   4  -1   3     1052.22     1116.44     13.49 o
   5  -1   3      580.15      566.24      8.30 o
   6  -1   3      161.58      147.28      5.80 o
   7  -1   3       75.73       82.66      5.58 o
   8  -1   3       45.78       47.79      4.71 o
   9  -1   3        1.12       -0.26      2.69 o
  -8   0   3       25.63       25.30      3.27 o
  -7   0   3      240.66      274.04      7.74 o
  -6   0   3      430.50      433.85      6.60 o
  -5   0   3       16.11       14.54      1.22 o
  -4   0   3      508.10      486.86      7.50 o
  -3   0   3      138.80      127.68      3.65 o
  -2   0   3      168.44      162.38      4.93 o
  -1   0   3     5807.87     5917.78     51.48 o
   0   0   3     2371.20     2212.23     18.55 o
   1   0   3     1666.25     1649.28     16.03 o
   2   0   3       99.07      108.86      2.85 o
   3   0   3       13.57       16.56      1.30 o
   4   0   3      170.56      178.13      4.41 o
   5   0   3       69.32       64.20      2.58 o
   6   0   3      259.80      261.29     10.34 o
   7   0   3       56.27       42.67      4.58 o
   8   0   3       10.29        9.29      3.43 o
   9   0   3       20.48       27.40      4.81 o
  -7   1   3       68.57       82.56      7.96 o
  -6   1   3        2.26        1.84      2.66 o
  -5   1   3        9.60       17.41      3.50 o
  -4   1   3        0.03        0.85      0.59 o
  -3   1   3       15.12       14.72      1.83 o
  -2   1   3       14.56       17.94      2.00 o
  -1   1   3        8.94       14.25      0.77 o
   0   1   3     2666.21     2721.44     28.39 o
   1   1   3        4.15        5.81      0.66 o
   2   1   3      627.21      679.59      7.73 o
   3   1   3       89.42      117.18      2.72 o
   4   1   3       67.21       58.81      4.27 o
   5   1   3      148.50      136.20      7.01 o
   6   1   3       10.39       10.92      3.15 o
   7   1   3       48.14       42.17      3.11 o
   8   1   3        6.47        3.40      3.45 o
   9   1   3        0.12        3.71      3.99 o
  -7   2   3       10.13        7.83      5.35 o
  -6   2   3      215.82      231.35      5.25 o
  -5   2   3      430.67      416.81      7.89 o
  -4   2   3       25.35       23.50      3.77 o
  -3   2   3      242.98      243.16      5.54 o
  -2   2   3      300.33      336.76      6.41 o
  -1   2   3      667.68      746.15      7.72 o
   0   2   3     1330.93     1286.61     10.79 o
   1   2   3       61.46       59.64      1.67 o
   2   2   3      145.01      149.99      4.44 o
   3   2   3        0.38        0.67      0.70 o
   4   2   3      185.52      192.29      4.55 o
   5   2   3        8.54       10.03      1.88 o
   6   2   3      152.39      163.67      6.45 o
   7   2   3      150.17      133.23      9.59 o
   8   2   3        9.38        8.03      4.43 o
  -8   3   3       36.75       38.53      2.88 o
  -7   3   3        5.98       12.33      2.49 o
  -6   3   3      116.32      116.79      5.80 o
  -5   3   3        0.20        0.44      1.08 o
  -4   3   3     1027.10     1036.21     13.97 o
  -3   3   3      336.20      372.77      8.29 o
  -2   3   3       65.18       87.99      2.19 o
  -1   3   3      174.67      177.42      2.91 o
   0   3   3       90.89      128.01      2.46 o
   1   3   3       21.71       22.87      1.08 o
   2   3   3       40.39       53.54      2.24 o
   3   3   3      411.29      444.56     11.24 o
   4   3   3      103.61      113.26      4.85 o
   5   3   3       59.26       60.83      4.05 o
   6   3   3       80.56       80.82     11.65 o
   7   3   3        1.04        7.91      4.32 o
   8   3   3        9.29        6.73      5.17 o
 -10   4   3        1.54        0.10      3.07 o
  -9   4   3       45.84       46.41      5.50 o
  -8   4   3       33.60       31.06      4.78 o
  -7   4   3        1.82        5.30      1.79 o
  -6   4   3       91.80       98.28      3.47 o
  -5   4   3      337.68      346.62      7.24 o
  -4   4   3      221.34      240.11      5.08 o
  -3   4   3       21.84       24.23      1.68 o
  -2   4   3      494.19      544.75      6.33 o
  -1   4   3      351.72      350.90      5.16 o
   0   4   3      208.22      232.79      4.07 o
   1   4   3        1.17        0.98      0.67 o
   2   4   3       64.46       65.00      2.25 o
   3   4   3      201.20      214.01      7.20 o
   4   4   3       34.13       43.90      4.44 o
   5   4   3      255.35      274.91      9.40 o
   6   4   3       19.15       15.53      5.35 o
   7   4   3       61.39       52.14      8.88 o
 -10   5   3       44.79       33.26      5.91 o
  -9   5   3       23.69       24.18      5.47 o
  -8   5   3       81.95       79.80      4.89 o
  -7   5   3       10.70        8.35      2.13 o
  -6   5   3        1.73        1.59      1.53 o
  -5   5   3      129.74      120.55      4.72 o
  -4   5   3      118.01      118.83      6.11 o
  -3   5   3       41.30       41.24      2.70 o
  -2   5   3       34.27       32.87      1.80 o
  -1   5   3       15.72       18.76      1.50 o
   0   5   3      259.77      242.09      5.04 o
   1   5   3      178.01      176.84      5.14 o
   2   5   3      257.86      247.72      6.64 o
   3   5   3       21.79       23.89      6.68 o
   4   5   3      353.77      329.02     10.44 o
   5   5   3        0.01       -1.38      3.86 o
   6   5   3       39.82       32.52      7.67 o
   7   5   3        8.42        9.01      6.19 o
  -9   6   3       73.36       79.77      9.16 o
  -8   6   3      172.22      211.00     13.61 o
  -7   6   3        0.24       -1.03      1.97 o
  -6   6   3       62.11       70.45      4.79 o
  -5   6   3      523.63      540.21     11.68 o
  -4   6   3      793.53      775.30     12.37 o
  -3   6   3       26.28       23.33      3.07 o
  -2   6   3     1075.85     1016.74     13.02 o
  -1   6   3      140.43      134.98      3.60 o
   0   6   3      446.50      437.38      8.05 o
   1   6   3      200.71      190.17      4.85 o
   2   6   3      135.22      137.43      5.48 o
   3   6   3       60.52       52.94      8.87 o
   4   6   3       45.99       57.20      9.80 o
   5   6   3       18.42       25.89      7.65 o
   6   6   3        8.30        3.97      6.11 o
  -9   7   3       65.54       70.22      9.87 o
  -8   7   3       20.32       26.99      6.86 o
  -7   7   3       27.88       28.32      7.01 o
  -6   7   3       10.22        9.41      3.15 o
  -5   7   3      118.56      105.58      7.33 o
  -4   7   3      180.32      179.33      5.67 o
  -3   7   3      601.80      599.31      8.95 o
  -2   7   3       44.79       53.10      2.90 o
  -1   7   3       77.36       54.78      3.79 o
   0   7   3      382.13      356.67      7.56 o
   1   7   3      176.26      181.22     11.62 o
   2   7   3       41.31       34.57      4.01 o
   3   7   3      199.49      196.58      9.85 o
   4   7   3       15.11       14.66      6.88 o
   5   7   3       10.17       10.11      7.32 o
  -8   8   3        2.49        0.36      5.17 o
  -7   8   3       32.66       31.16      8.29 o
  -6   8   3        2.27        5.65      4.84 o
  -5   8   3       36.61       33.35      5.31 o
  -4   8   3      178.65      177.35      9.28 o
  -3   8   3       78.83       70.55      3.18 o
  -2   8   3        0.44        1.07      1.78 o
  -1   8   3       24.41       21.76      5.50 o
   0   8   3       18.90       21.18      7.79 o
   1   8   3        6.31        8.77      4.04 o
   2   8   3      189.55      199.02      8.63 o
   3   8   3       89.72       97.22      8.44 o
   4   8   3        0.89        1.28      6.73 o
  -8   9   3        0.02        0.18      5.42 o
  -7   9   3        2.83       -1.71      4.73 o
  -6   9   3        0.05       -1.69      4.78 o
  -5   9   3        1.22       -0.22      2.87 o
  -4   9   3       29.20       36.36      4.93 o
  -3   9   3       18.12       22.69      5.47 o
  -2   9   3       27.29       24.35      5.23 o
  -1   9   3       47.81       47.07      6.41 o
   0   9   3        5.92        1.95      2.37 o
   1   9   3       18.45       15.43      5.47 o
   2   9   3        0.64        0.72      4.58 o
   3   9   3       33.41       27.97      6.27 o
  -7  10   3       37.86       38.68     10.64 o
  -6  10   3        0.66       -3.40      5.65 o
  -5  10   3       12.25       10.44      4.62 o
  -4  10   3        0.30       -3.74      3.71 o
  -3  10   3        0.01       -3.63      3.38 o
  -2  10   3       52.40       56.88      8.71 o
  -1  10   3       22.56       23.31      4.01 o
   0  10   3      146.34      154.62     11.97 o
   1  10   3        3.50       11.03      5.42 o
  -4  11   3       91.71       73.60     10.16 o
  -3  11   3        4.43       10.77      5.88 o
  -2  11   3       72.54       86.89      7.35 o
   0 -11   4       49.90       67.69      9.29 o
   1 -11   4       53.61       65.01      5.73 o
   2 -11   4       18.24       22.05      4.03 o
   3 -11   4        0.01       -0.13      4.60 o
   4 -11   4        3.82        4.45      5.40 o
   5 -11   4      105.66      123.79     12.59 o
  -2 -10   4        1.96       11.72      5.88 o
  -1 -10   4       27.44       34.38      7.39 o
   0 -10   4       53.09       38.65      7.60 o
   1 -10   4      106.58      102.16      6.45 o
   2 -10   4       36.55       39.82      4.35 o
   3 -10   4       15.83       16.73      5.70 o
   4 -10   4       40.85       41.80      6.22 o
   5 -10   4       24.90       21.03      5.16 o
   6 -10   4       72.22       68.08     12.51 o
   7 -10   4       18.28       19.21      7.98 o
  -3  -9   4       68.83       86.19     16.94 o
  -2  -9   4       19.67       10.62      5.17 o
  -1  -9   4       76.27       72.99      8.77 o
   0  -9   4       39.68       41.10      4.30 o
   1  -9   4      114.92      118.36      7.15 o
   2  -9   4       28.94       33.35      3.79 o
   3  -9   4       29.03       28.52      4.88 o
   4  -9   4      126.12      126.46      6.98 o
   5  -9   4       27.95       33.21      8.83 o
   6  -9   4      322.38      366.34     22.59 o
   7  -9   4       26.65       17.65      7.32 o
   8  -9   4      103.41       94.19     12.89 o
  -5  -8   4       22.34        7.70      7.16 o
  -4  -8   4        2.82        3.79      6.40 o
  -3  -8   4       26.46       22.20      5.68 o
  -2  -8   4       18.34       21.13      3.60 o
  -1  -8   4        0.96        1.38      1.45 o
   0  -8   4      111.23      120.25      9.85 o
   1  -8   4       42.42       46.54      4.15 o
   2  -8   4       80.14       81.94      3.73 o
   3  -8   4       62.68       56.54      7.89 o
   4  -8   4        0.08        2.04      1.85 o
   5  -8   4      163.37      164.83      8.14 o
   6  -8   4        1.83       -0.10      4.48 o
   7  -8   4       71.04       42.26      8.83 o
   8  -8   4       75.74       76.90     10.85 o
  -6  -7   4       22.67       31.03      9.47 o
  -5  -7   4        8.75        5.86      5.91 o
  -4  -7   4      149.44      173.55     15.81 o
  -3  -7   4      129.55      131.54      6.53 o
  -2  -7   4       76.41       81.43      5.20 o
  -1  -7   4      315.63      311.96      6.71 o
   0  -7   4       51.69       53.92      4.50 o
   1  -7   4      180.78      177.88      5.05 o
   2  -7   4      155.72      149.28      5.38 o
   3  -7   4        0.62        4.17      1.85 o
   4  -7   4       38.32       38.80      3.01 o
   5  -7   4       14.60       16.16      3.12 o
   6  -7   4      155.86      158.42     15.07 o
   7  -7   4       43.66       28.22      6.83 o
   8  -7   4       47.95       47.61      8.24 o
   9  -7   4       62.98       84.27     10.39 o
  -6  -6   4       10.60        7.83      5.70 o
  -5  -6   4      375.00      383.35     21.34 o
  -4  -6   4      135.85      134.52      8.22 o
  -3  -6   4      131.83      135.14     13.47 o
  -2  -6   4      259.01      247.22      7.06 o
  -1  -6   4       11.32        8.99      1.78 o
   0  -6   4      102.58      110.86      3.11 o
   1  -6   4      164.38      154.66      3.39 o
   2  -6   4        0.68        2.06      0.97 o
   3  -6   4      108.16      110.47      4.24 o
   4  -6   4        3.35        3.17      1.64 o
   5  -6   4      271.29      255.90      8.33 o
   6  -6   4       12.28       10.11      2.35 o
   7  -6   4       12.98       10.21      4.21 o
   8  -6   4       53.06       49.53      7.78 o
   9  -6   4       24.12       23.92      6.34 o
  -7  -5   4        0.15       -1.18      5.01 o
  -6  -5   4       46.80       49.40      8.70 o
  -5  -5   4      254.87      269.83     10.78 o
  -4  -5   4      152.12      164.71      7.06 o
  -3  -5   4     1077.07     1026.31     23.37 o
  -2  -5   4       10.64       14.55      2.06 o
  -1  -5   4      822.80      837.19      9.86 o
   0  -5   4      154.26      155.64      3.30 o
   1  -5   4       19.88       28.26      1.57 o
   2  -5   4       50.32       53.29      2.27 o
   3  -5   4        9.04        8.63      1.04 o
   4  -5   4       99.93       98.21      4.23 o
   5  -5   4       60.15       52.49      3.64 o
   6  -5   4      220.18      187.86      6.47 o
   7  -5   4       16.67       13.06      2.65 o
   8  -5   4        3.67        4.68      3.71 o
   9  -5   4       16.13       22.51      5.53 o
  -8  -4   4       18.42       12.13      5.81 o
  -7  -4   4       47.39       40.29      7.44 o
  -6  -4   4       70.48       56.79      5.06 o
  -5  -4   4      132.48      134.58      7.63 o
  -4  -4   4      537.52      547.91     12.70 o
  -3  -4   4        0.84        1.97      1.50 o
  -2  -4   4       59.04       53.01      1.99 o
  -1  -4   4      151.38      160.90      3.00 o
   0  -4   4       42.38       45.69      1.71 o
   1  -4   4      338.39      343.56      4.47 o
   2  -4   4     1657.78     1825.58     15.76 o
   3  -4   4        6.12        8.00      1.11 o
   4  -4   4       64.48       74.35      2.97 o
   5  -4   4        3.03        5.51      1.44 o
   6  -4   4        0.82        3.71      1.38 o
   7  -4   4       52.51       42.04      3.07 o
   8  -4   4      196.22      196.53     10.82 o
   9  -4   4       36.33       47.94      6.09 o
  -8  -3   4       21.92       13.94      5.42 o
  -7  -3   4       28.87       29.06      5.99 o
  -6  -3   4       32.16       26.32      3.22 o
  -5  -3   4      126.86      134.73      7.15 o
  -4  -3   4       12.07        7.75      1.85 o
  -3  -3   4     1322.96     1329.61     16.73 o
  -2  -3   4      814.39      884.10     10.41 o
  -1  -3   4      169.92      210.91      4.18 o
   0  -3   4      262.49      264.88      3.68 o
   1  -3   4       17.24       10.57      0.83 o
   2  -3   4      872.68      961.93     10.05 o
   3  -3   4      320.93      360.96      5.29 o
   4  -3   4       34.35       30.76      1.44 o
   5  -3   4       33.31       30.47      2.33 o
   6  -3   4       34.10       34.56      4.48 o
   7  -3   4      151.84      165.34      9.01 o
   8  -3   4      405.54      406.86     15.20 o
   9  -3   4      123.74      151.68      8.85 o
  -9  -2   4        0.63       10.13      4.78 o
  -8  -2   4        0.93        3.25      3.43 o
  -7  -2   4       47.46       41.39      3.18 o
  -6  -2   4      148.25      160.01      6.77 o
  -5  -2   4       19.11       18.87      1.87 o
  -4  -2   4      183.35      172.02      3.61 o
  -3  -2   4        6.91        9.68      1.24 o
  -2  -2   4       29.47       39.10      1.76 o
  -1  -2   4      413.97      425.49      4.96 o
   0  -2   4      414.76      385.91      4.29 o
   1  -2   4        4.40        5.21      0.56 o
   2  -2   4     1237.86     1389.04     14.25 o
   3  -2   4       59.20       69.38      1.55 o
   4  -2   4     4539.24     4786.50     65.21 o
   5  -2   4       10.73       10.07      1.74 o
   6  -2   4     1422.06     1444.19     36.43 o
   7  -2   4        0.56        2.23      2.38 o
   8  -2   4      241.32      244.19     10.72 o
   9  -2   4       35.30       34.26      4.73 o
  -9  -1   4        0.76        4.20      3.45 o
  -8  -1   4      186.50      191.74      9.85 o
  -7  -1   4      137.50      150.58      8.08 o
  -6  -1   4       28.97       28.24      3.00 o
  -5  -1   4      410.03      426.52      8.97 o
  -4  -1   4      284.17      299.07      8.77 o
  -3  -1   4      466.20      486.66     10.02 o
  -2  -1   4     1015.10     1012.90     11.99 o
  -1  -1   4      329.08      372.00      4.74 o
   0  -1   4     3108.38     3150.06     29.99 o
   1  -1   4      380.12      394.82      6.11 o
   2  -1   4      338.41      328.44      4.35 o
   3  -1   4       10.11        9.96      0.93 o
   4  -1   4       13.34       13.55      1.58 o
   5  -1   4      321.44      328.87      8.56 o
   6  -1   4      172.11      181.61      8.37 o
   7  -1   4       70.20       77.85      5.78 o
   8  -1   4       23.05       21.80      4.09 o
   9  -1   4        1.80        2.81      3.33 o
  -8   0   4        0.03        2.43      2.46 o
  -7   0   4       16.79       18.81      2.61 o
  -6   0   4      166.54      191.59      4.76 o
  -5   0   4        4.66        4.13      1.08 o
  -4   0   4      375.16      374.79      6.59 o
  -3   0   4      141.35      126.63      3.65 o
  -2   0   4      523.75      551.55      6.53 o
  -1   0   4      208.08      202.96      2.70 o
   0   0   4      159.92      134.87      2.10 o
   1   0   4      885.49      806.53      8.40 o
   2   0   4        4.36        7.54      0.66 o
   3   0   4       27.75       23.85      1.24 o
   4   0   4       59.92       60.41      4.15 o
   5   0   4        5.52        7.71      1.51 o
   6   0   4       16.15       22.26      3.76 o
   7   0   4       29.81       38.07      4.73 o
   8   0   4        2.80        2.35      3.33 o
   9   0   4       20.39       25.63      5.19 o
  -7   1   4       20.28       24.87      3.96 o
  -6   1   4        2.98        3.89      1.05 o
  -5   1   4      174.98      172.45      4.02 o
  -4   1   4      891.13      887.79     15.61 o
  -3   1   4       94.50       99.78      5.12 o
  -2   1   4     2187.36     2101.72     21.12 o
  -1   1   4       35.22       48.55      1.47 o
   0   1   4     1208.98     1183.05     10.45 o
   1   1   4      866.70      918.51      9.08 o
   2   1   4     2397.79     2399.99     27.01 o
   3   1   4        4.15        5.55      0.74 o
   4   1   4       39.47       40.69      1.60 o
   5   1   4      110.19      118.10      4.00 o
   6   1   4      101.25      106.52      4.51 o
   7   1   4       24.83       26.07      4.18 o
   8   1   4      130.95      143.54     10.21 o
  -7   2   4      304.74      320.45      9.53 o
  -6   2   4      277.42      295.77      6.67 o
  -5   2   4      298.27      325.37      7.10 o
  -4   2   4      242.68      245.71      7.66 o
  -3   2   4      484.02      455.21      6.21 o
  -2   2   4      957.93      983.10      9.92 o
  -1   2   4      119.58      134.15      2.44 o
   0   2   4       51.38       60.64      1.52 o
   1   2   4     1556.20     1609.59     14.24 o
   2   2   4      127.76      154.39      3.66 o
   3   2   4      409.37      439.95      6.81 o
   4   2   4      133.27      115.58      3.62 o
   5   2   4      323.23      323.95      8.29 o
   6   2   4        0.02        2.36      1.81 o
   7   2   4      178.33      183.55     11.61 o
   8   2   4        4.12        4.53      4.30 o
  -9   3   4       14.33       14.15      3.25 o
  -8   3   4      226.15      268.11     10.87 o
  -7   3   4      183.92      203.20      8.00 o
  -6   3   4       53.56       47.69      4.15 o
  -5   3   4       19.35       17.74      5.53 o
  -4   3   4        0.22        1.58      0.82 o
  -3   3   4      372.42      364.77     14.89 o
  -2   3   4     1894.21     2035.57     19.02 o
  -1   3   4     1576.40     1701.69     15.31 o
   0   3   4      163.99      195.26      3.43 o
   1   3   4      137.85      155.11      2.50 o
   2   3   4        0.78        2.36      0.69 o
   3   3   4      169.21      147.94      5.36 o
   4   3   4       94.89       98.77      4.65 o
   5   3   4       80.23       65.62     10.97 o
   6   3   4      215.82      209.62      8.79 o
   7   3   4       36.93       32.11      6.80 o
   8   3   4       42.90       46.46      8.42 o
 -10   4   4        0.01       -2.40      3.04 o
  -9   4   4       41.89       44.62      5.63 o
  -8   4   4       32.38       28.72      5.68 o
  -7   4   4      151.27      143.24      5.88 o
  -6   4   4      341.64      351.42      7.41 o
  -5   4   4      257.32      237.83      5.93 o
  -4   4   4      398.39      406.19      7.25 o
  -3   4   4       35.83       41.94      1.76 o
  -2   4   4        2.98       13.96      1.17 o
  -1   4   4      176.35      200.17      3.55 o
   0   4   4       73.54       72.89      2.29 o
   1   4   4       71.71       59.67      2.08 o
   2   4   4        5.64        5.57      1.47 o
   3   4   4        1.09        0.82      1.33 o
   4   4   4      354.42      337.49      9.86 o
   5   4   4       81.41       91.01      6.49 o
   6   4   4      358.51      343.57     18.37 o
   7   4   4        9.93        7.91      5.81 o
 -10   5   4       31.09       28.27      5.78 o
  -9   5   4       32.17       24.66      5.60 o
  -8   5   4       16.27       15.55      2.95 o
  -7   5   4      126.66      131.62      5.23 o
  -6   5   4       20.51       19.47      2.27 o
  -5   5   4        2.11        2.35      1.25 o
  -4   5   4        0.59        1.62      1.16 o
  -3   5   4       92.76       87.46      3.05 o
  -2   5   4        7.58        7.18      1.19 o
  -1   5   4      160.69      155.53      3.41 o
   0   5   4      480.55      444.52      6.64 o
   1   5   4      172.62      165.89      4.24 o
   2   5   4      633.71      647.43     15.57 o
   3   5   4       61.51       61.59      7.03 o
   4   5   4      299.06      280.38     19.86 o
   5   5   4       34.48       39.42      7.85 o
   6   5   4        7.15        1.77      5.04 o
  -9   6   4       58.24       38.19      7.24 o
  -8   6   4       46.30       48.04      7.80 o
  -7   6   4       11.04        8.43      3.53 o
  -6   6   4      162.33      165.44      8.05 o
  -5   6   4       80.62       70.43      4.88 o
  -4   6   4       37.77       45.04      3.01 o
  -3   6   4       33.88       25.97      2.47 o
  -2   6   4      370.86      346.47      6.48 o
  -1   6   4      290.71      291.15      5.52 o
   0   6   4        7.82        6.13      1.52 o
   1   6   4      281.19      287.19      6.17 o
   2   6   4      450.56      440.40     10.18 o
   3   6   4        1.07        0.83      2.08 o
   4   6   4      219.80      200.36     15.45 o
   5   6   4       39.50       28.55      8.19 o
   6   6   4        0.31        3.53      6.17 o
  -9   7   4       69.21       81.40     10.67 o
  -8   7   4        0.11       -1.48      3.81 o
  -7   7   4       10.65        4.40      4.45 o
  -6   7   4       13.84       13.46      4.02 o
  -5   7   4       43.44       34.59      6.51 o
  -4   7   4       88.62       82.85      6.96 o
  -3   7   4      112.57      103.16      5.91 o
  -2   7   4      432.61      398.76      9.38 o
  -1   7   4        4.82        4.41      1.78 o
   0   7   4      264.71      249.54      6.78 o
   1   7   4      251.45      236.65      8.32 o
   2   7   4       16.43       14.58      3.09 o
   3   7   4      131.90      114.56      8.09 o
   4   7   4       58.24       50.70     10.36 o
   5   7   4        0.12       -2.51      5.83 o
  -8   8   4      117.75      111.80     13.07 o
  -7   8   4       37.80       47.74      9.44 o
  -6   8   4       45.87       35.89      8.54 o
  -5   8   4       16.48       15.24      4.24 o
  -4   8   4       22.40       22.75      4.44 o
  -3   8   4      139.15      133.13      4.51 o
  -2   8   4       33.27       24.54      7.55 o
  -1   8   4      175.54      165.80      7.26 o
   0   8   4       22.48       21.36      3.35 o
   1   8   4        6.68       10.05      4.27 o
   2   8   4       23.18       22.26      4.05 o
   3   8   4        8.58        7.96      4.33 o
   4   8   4       21.54       10.72      8.01 o
  -8   9   4       23.81       19.31      8.01 o
  -7   9   4        2.01        1.56      5.65 o
  -6   9   4       23.85       24.79      8.11 o
  -5   9   4       38.05       27.89      5.19 o
  -4   9   4       47.27       36.75      4.59 o
  -3   9   4        0.68       -1.05      3.33 o
  -2   9   4       57.13       70.27      5.91 o
  -1   9   4       15.49       16.25      8.35 o
   0   9   4       12.87        7.79      2.79 o
   1   9   4       55.87       52.06      8.16 o
   2   9   4      108.81      108.85     11.28 o
  -6  10   4        0.33        3.35      6.19 o
  -5  10   4       60.97       60.24      7.27 o
  -4  10   4        1.71       -0.69      4.30 o
  -3  10   4       11.09        4.30      4.45 o
  -2  10   4       12.22       14.13      3.47 o
  -1  10   4      127.88      159.25      7.98 o
   0  10   4      179.38      179.18     13.02 o
   1  10   4        1.41        4.25      5.07 o
  -3  11   4       33.56       34.00      7.70 o
   0 -11   5       12.84       15.63      5.96 o
   1 -11   5       11.77        9.26      3.55 o
   2 -11   5        0.65        0.19      2.70 o
   3 -11   5       20.99       21.36      6.88 o
   4 -11   5        6.27        1.38      5.19 o
   5 -11   5       70.92       86.52     11.08 o
  -2 -10   5        9.84        3.97      4.91 o
  -1 -10   5       20.45       23.05      6.29 o
   0 -10   5        3.67        5.25      2.77 o
   1 -10   5       78.97       89.23      6.17 o
   2 -10   5        3.02        3.16      2.50 o
   3 -10   5      110.14      144.08     11.54 o
   4 -10   5       12.15        9.64      4.23 o
   5 -10   5       14.99       12.07      4.59 o
   6 -10   5       34.43       54.59     11.54 o
   7 -10   5       26.08       19.37      8.14 o
  -3  -9   5        0.06        1.93      3.86 o
  -2  -9   5       14.06       17.06      5.73 o
  -1  -9   5      120.15      127.96     11.03 o
   0  -9   5       23.65       23.60      3.60 o
   1  -9   5        2.73        2.69      2.19 o
   2  -9   5       59.27       59.86      4.71 o
   3  -9   5        8.17        8.55      2.84 o
   4  -9   5       92.80       85.21      5.97 o
   5  -9   5        0.36       -0.87      4.81 o
   6  -9   5        0.01        3.38      5.40 o
   7  -9   5       40.64       35.36      8.93 o
   8  -9   5        1.90        2.46      5.60 o
  -5  -8   5        0.25        7.21      6.88 o
  -4  -8   5       37.66       41.60     10.21 o
  -3  -8   5       63.36       71.21      7.09 o
  -2  -8   5       41.04       45.09      4.71 o
  -1  -8   5        0.06        0.63      1.38 o
   0  -8   5      262.62      250.17      8.60 o
   1  -8   5       20.27       24.25      3.27 o
   2  -8   5      173.33      167.21      5.12 o
   3  -8   5      113.16      123.08      6.87 o
   4  -8   5       60.72       64.14      4.37 o
   5  -8   5       66.72       74.39      8.08 o
   6  -8   5       31.80       20.80      6.88 o
   7  -8   5      102.03      123.79     13.07 o
   8  -8   5        5.28       -2.99      4.45 o
  -6  -7   5        8.98        8.08      6.70 o
  -5  -7   5        8.00        1.20      5.22 o
  -4  -7   5        1.05       -0.82      4.76 o
  -3  -7   5      101.09      102.27      9.27 o
  -2  -7   5       13.00        7.83      2.57 o
  -1  -7   5      453.41      444.46      9.71 o
   0  -7   5       67.28       76.92      4.09 o
   1  -7   5       13.21       16.51      3.32 o
   2  -7   5       66.00       66.54      3.76 o
   3  -7   5       34.94       29.12      2.73 o
   4  -7   5        0.24        0.32      1.41 o
   5  -7   5        2.05        1.70      2.00 o
   6  -7   5       56.83       58.87     11.83 o
   7  -7   5       15.38        6.55      4.48 o
   8  -7   5        2.05        4.17      5.19 o
   9  -7   5        7.09       13.58      6.32 o
  -6  -6   5       13.66        8.39      5.96 o
  -5  -6   5      191.73      180.33     14.66 o
  -4  -6   5      254.92      267.65     13.25 o
  -3  -6   5       11.54        8.08      4.30 o
  -2  -6   5      354.36      383.08      9.06 o
  -1  -6   5      574.96      548.74      9.04 o
   0  -6   5        8.99       11.75      1.50 o
   1  -6   5      388.76      384.83      9.53 o
   2  -6   5      424.48      408.57      7.25 o
   3  -6   5       54.25       48.65      2.88 o
   4  -6   5       76.78       80.69      6.41 o
   5  -6   5       77.65       71.63      4.62 o
   6  -6   5       57.05       44.48      5.05 o
   7  -6   5       20.64       20.08      5.47 o
   8  -6   5       27.00       28.22      6.68 o
   9  -6   5        1.69        6.86      4.96 o
  -7  -5   5        5.48        3.50      5.27 o
  -6  -5   5        1.06        3.17      4.66 o
  -5  -5   5      268.78      254.51     10.47 o
  -4  -5   5        4.10        8.42      2.39 o
  -3  -5   5      627.17      596.78     14.09 o
  -2  -5   5       99.26       89.81      4.00 o
  -1  -5   5      201.12      197.73      3.96 o
   0  -5   5      453.42      478.04      6.77 o
   1  -5   5      131.29      112.60      3.40 o
   2  -5   5        0.11       -0.35      0.70 o
   3  -5   5      490.39      502.81      7.13 o
   4  -5   5      134.39      146.51      8.16 o
   5  -5   5       50.91       47.11      3.49 o
   6  -5   5      154.19      150.13     16.24 o
   7  -5   5       36.21       40.13      4.05 o
   8  -5   5        8.45        4.66      4.07 o
   9  -5   5        7.90        1.59      3.94 o
  -8  -4   5        8.73       16.73      6.73 o
  -7  -4   5        3.44        3.48      4.48 o
  -6  -4   5        1.02       -0.21      2.06 o
  -5  -4   5        5.24       10.35      2.92 o
  -4  -4   5      157.63      179.44      6.73 o
  -3  -4   5       31.69       23.38      2.77 o
  -2  -4   5       55.98       46.76      1.95 o
  -1  -4   5      951.02      981.50     10.23 o
   0  -4   5     1015.35     1159.13     12.32 o
   1  -4   5      744.75      796.93      8.52 o
   2  -4   5     2132.40     2136.70     19.09 o
   3  -4   5       13.70       12.95      1.69 o
   4  -4   5      589.35      615.53      9.35 o
   5  -4   5       53.52       55.34      3.27 o
   6  -4   5      107.48      113.80      5.14 o
   7  -4   5       14.84       11.24      2.21 o
   8  -4   5       57.11       67.10      4.33 o
   9  -4   5        0.52        3.74      3.89 o
  -8  -3   5        1.06        3.15      4.48 o
  -7  -3   5       62.04       64.70      7.85 o
  -6  -3   5       32.48       26.76      3.27 o
  -5  -3   5       79.09       76.29      6.33 o
  -4  -3   5      142.42      151.29      5.48 o
  -3  -3   5      305.18      329.67      6.28 o
  -2  -3   5     1045.32     1074.03     12.37 o
  -1  -3   5      219.89      240.92      4.33 o
   0  -3   5     1282.13     1342.19     12.39 o
   1  -3   5      239.04      226.81      3.13 o
   2  -3   5      818.91      941.03      9.99 o
   3  -3   5      199.59      188.32      3.85 o
   4  -3   5       99.57       88.47      2.40 o
   5  -3   5        3.06        2.40      0.93 o
   6  -3   5      527.75      529.37     12.70 o
   7  -3   5      133.31      139.78      8.52 o
   8  -3   5      837.93      876.66     26.78 o
   9  -3   5        6.57        5.68      3.74 o
  -9  -2   5        0.62       -1.36      3.89 o
  -8  -2   5       56.23       84.35      8.03 o
  -7  -2   5       19.57       22.56      2.66 o
  -6  -2   5        5.91        6.50      1.54 o
  -5  -2   5        1.13        0.15      1.19 o
  -4  -2   5      368.05      390.88      6.38 o
  -3  -2   5      759.72      705.30     10.69 o
  -2  -2   5      186.76      203.97      5.27 o
  -1  -2   5     5312.71     5417.16     51.01 o
   0  -2   5      447.34      409.51      4.57 o
   1  -2   5       88.80       85.72      1.87 o
   2  -2   5        9.44        7.30      0.73 o
   3  -2   5     1349.71     1416.73     13.59 o
   4  -2   5       99.60      138.22      2.80 o
   5  -2   5      762.36      766.50     16.55 o
   6  -2   5      534.96      583.72     18.75 o
   7  -2   5       46.79       53.34      5.47 o
   8  -2   5       11.97       17.42      4.17 o
   9  -2   5       84.43       91.99      7.29 o
  -9  -1   5        0.81        4.17      3.53 o
  -8  -1   5        5.40        2.89      3.10 o
  -7  -1   5       30.52       45.05      5.04 o
  -6  -1   5       22.44       24.38      3.40 o
  -5  -1   5       20.82       22.75      4.43 o
  -4  -1   5      120.94      114.48      4.63 o
  -3  -1   5       49.63       38.94      1.56 o
  -2  -1   5        7.92       12.57      1.05 o
  -1  -1   5     4128.09     4319.71     37.77 o
   0  -1   5     3974.87     3947.22     31.40 o
   1  -1   5        1.50        3.66      0.63 o
   2  -1   5        0.34        0.51      0.69 o
   3  -1   5      249.28      273.99      4.37 o
   4  -1   5        0.06        0.96      0.95 o
   5  -1   5      452.30      434.85     11.12 o
   6  -1   5       41.24       39.99      4.66 o
   7  -1   5        8.49       12.46      3.48 o
   8  -1   5       13.77       11.49      3.97 o
   9  -1   5        0.20        2.66      3.45 o
  -9   0   5       39.59       39.22      4.50 o
  -8   0   5       32.18       25.56      3.89 o
  -7   0   5       82.02       89.91      4.76 o
  -6   0   5       30.21       29.37      3.77 o
  -5   0   5        3.45        2.82      1.33 o
  -4   0   5        3.09        1.77      1.92 o
  -3   0   5       21.67       27.15      2.00 o
  -2   0   5     1504.35     1626.72     17.01 o
  -1   0   5     1035.84     1130.62      9.18 o
   0   0   5      464.84      416.83      4.43 o
   1   0   5       11.35       12.12      0.56 o
   2   0   5       26.65       22.84      1.01 o
   3   0   5      468.19      424.68      5.03 o
   4   0   5        0.54        1.26      0.64 o
   5   0   5       26.50       27.98      1.72 o
   6   0   5        7.58        3.78      3.43 o
   7   0   5       64.21       67.68      3.76 o
   8   0   5       19.66       17.78      4.68 o
   9   0   5       23.75       25.15      5.70 o
  -8   1   5        1.88        3.33      2.25 o
  -7   1   5       26.04       27.77      2.89 o
  -6   1   5       22.35       20.35      1.91 o
  -5   1   5      405.56      387.51      7.39 o
  -4   1   5      479.22      525.97     11.04 o
  -3   1   5       79.90       80.83      1.84 o
  -2   1   5        2.78        3.63      0.68 o
  -1   1   5     1110.39     1107.20     10.17 o
   0   1   5        0.01        0.79      0.41 o
   1   1   5     1694.36     1720.14     14.70 o
   2   1   5      851.11      869.48     10.81 o
   3   1   5       80.66       85.61      2.27 o
   4   1   5      229.99      242.19      6.55 o
   5   1   5       52.06       55.55      3.50 o
   6   1   5       11.21       10.45      2.44 o
   7   1   5        0.03        2.07      2.02 o
   8   1   5       82.84      132.67     10.26 o
  -8   2   5       75.79       80.35      5.47 o
  -7   2   5      173.84      189.67      7.44 o
  -6   2   5      178.94      177.93      7.02 o
  -5   2   5       12.07       25.32      2.22 o
  -4   2   5       52.68       48.87      1.91 o
  -3   2   5        0.74        1.19      0.64 o
  -2   2   5      353.80      391.32      5.57 o
  -1   2   5      554.50      647.18      7.23 o
   0   2   5     1292.36     1404.49     15.34 o
   1   2   5      142.42      157.76      2.47 o
   2   2   5      263.55      286.07      6.81 o
   3   2   5       39.85       38.61      1.89 o
   4   2   5        0.15        1.12      1.31 o
   5   2   5       20.47       25.50      4.25 o
   6   2   5       22.58       23.85      3.33 o
   7   2   5       58.59       55.08      7.75 o
   8   2   5       42.48       45.33      7.55 o
  -9   3   5        0.26       -2.46      2.66 o
  -8   3   5       41.91       35.43      4.58 o
  -7   3   5       75.32       78.17      5.25 o
  -6   3   5       11.73        9.24      2.52 o
  -5   3   5       63.68       72.63      4.08 o
  -4   3   5      375.23      387.25      9.89 o
  -3   3   5        1.56        0.70      0.85 o
  -2   3   5      236.23      273.43      4.95 o
  -1   3   5        7.53       11.53      1.01 o
   0   3   5      625.48      700.56      7.67 o
   1   3   5        2.34        1.65      0.52 o
   2   3   5      143.58      154.34      2.98 o
   3   3   5       30.81       29.92      2.88 o
   4   3   5        0.21        0.54      1.53 o
   5   3   5       29.09       29.65      3.86 o
   6   3   5        3.81       10.92      4.37 o
   7   3   5       97.16      118.63     11.38 o
 -10   4   5        1.43        6.22      3.66 o
  -9   4   5       54.00       47.63      5.96 o
  -8   4   5      116.56      117.37      7.93 o
  -7   4   5       27.29       24.51      2.68 o
  -6   4   5      217.38      234.17      7.15 o
  -5   4   5      409.02      401.67      8.46 o
  -4   4   5       13.51       22.03      2.18 o
  -3   4   5       32.82       33.92      1.66 o
  -2   4   5      258.10      267.65      4.39 o
  -1   4   5      269.57      248.55      5.30 o
   0   4   5      431.20      370.05      5.62 o
   1   4   5      191.29      172.09      3.28 o
   2   4   5      157.45      150.53      5.37 o
   3   4   5       15.50       12.55      2.78 o
   4   4   5      603.23      605.23     22.37 o
   5   4   5       20.02       18.47      3.80 o
   6   4   5      287.01      293.89     17.65 o
   7   4   5       23.34       28.04      7.57 o
  -9   5   5       47.68       41.47      6.80 o
  -8   5   5        6.02        7.15      2.78 o
  -7   5   5      278.24      281.52      8.02 o
  -6   5   5       72.76       83.53      4.77 o
  -5   5   5      452.73      447.93      9.86 o
  -4   5   5     1094.79     1126.91     16.18 o
  -3   5   5       44.00       38.11      2.37 o
  -2   5   5        1.41        2.70      0.86 o
  -1   5   5      200.26      186.88      3.84 o
   0   5   5      626.15      584.00     11.68 o
   1   5   5      341.58      314.70      6.16 o
   2   5   5     1344.29     1349.21     20.38 o
   3   5   5      154.60      149.43     12.93 o
   4   5   5       19.71       10.56      3.47 o
   5   5   5       56.32       50.86      9.06 o
   6   5   5       38.57       37.04      8.80 o
  -9   6   5        0.74       -2.84      3.86 o
  -8   6   5       21.06       24.07      6.22 o
  -7   6   5      139.34      139.30      7.58 o
  -6   6   5        2.97        2.60      2.30 o
  -5   6   5        4.30        9.75      2.54 o
  -4   6   5       52.51       57.04      5.31 o
  -3   6   5       23.41       20.95      2.00 o
  -2   6   5       13.79        9.19      1.89 o
  -1   6   5      584.64      591.71      8.62 o
   0   6   5      108.76      109.05      3.90 o
   1   6   5       28.19       28.82      2.25 o
   2   6   5        4.44        3.55      1.96 o
   3   6   5       33.34       41.47      6.29 o
   4   6   5       23.44       36.58      8.60 o
   5   6   5       53.30       62.52     11.05 o
  -9   7   5      163.72      202.15     15.22 o
  -8   7   5       26.24       28.06      7.14 o
  -7   7   5       14.71        6.45      4.89 o
  -6   7   5      129.60      115.60      7.93 o
  -5   7   5      168.90      173.56      9.24 o
  -4   7   5       44.16       39.40      3.53 o
  -3   7   5      107.15       97.74      3.44 o
  -2   7   5      114.47      120.75      4.08 o
  -1   7   5      120.40      110.37      5.12 o
   0   7   5      130.67      130.06      4.95 o
   1   7   5       57.59       53.03      5.07 o
   2   7   5        1.24        3.15      2.39 o
   3   7   5        6.58        5.56      4.78 o
   4   7   5      138.87      150.50     16.14 o
   5   7   5       23.38       28.58      9.47 o
  -8   8   5      222.06      223.36     17.32 o
  -7   8   5       24.37       15.78      6.75 o
  -6   8   5       28.45       24.51      7.16 o
  -5   8   5        2.29        2.04      3.30 o
  -4   8   5       26.32       27.26      3.70 o
  -3   8   5        8.28        8.42      1.99 o
  -2   8   5       41.27       47.50      7.23 o
  -1   8   5       36.47       45.47      4.31 o
   0   8   5       26.72       29.78      3.90 o
   1   8   5        1.37        6.60      4.40 o
   2   8   5        0.48        1.40      3.49 o
   3   8   5        8.39        3.75      4.05 o
  -7   9   5        1.96       -0.18      5.17 o
  -6   9   5       40.92       29.37      8.47 o
  -5   9   5       77.74       80.14     12.77 o
  -4   9   5       19.83       23.64      4.11 o
  -3   9   5      174.07      177.65     12.18 o
  -2   9   5        0.38       -2.05      2.07 o
  -1   9   5        1.35        0.06      3.42 o
   0   9   5        1.67        2.41      2.37 o
   1   9   5       39.16       38.22      7.32 o
   2   9   5       68.99       63.24      9.64 o
  -6  10   5        0.49        5.24      6.55 o
  -5  10   5        2.40       -0.68      3.42 o
  -4  10   5        4.52        3.79      4.58 o
  -3  10   5       35.43       34.33      7.29 o
  -2  10   5       65.81       90.23      6.63 o
  -1  10   5        9.07        6.59      5.70 o
   0  10   5      133.72      155.08     12.33 o
   0 -11   6       16.68       16.37      5.88 o
   1 -11   6       56.93       61.38      5.56 o
   2 -11   6      119.83      122.20     12.89 o
   3 -11   6       48.43       39.01      8.08 o
   4 -11   6        0.25       -3.86      4.37 o
   5 -11   6       46.65       62.73     10.23 o
  -2 -10   6       19.04       23.66      7.19 o
  -1 -10   6       26.16       28.42      6.80 o
   0 -10   6       19.66       26.59      4.03 o
   1 -10   6      135.55      134.53      7.10 o
   2 -10   6       80.86       93.07      5.90 o
   3 -10   6      130.25      149.20     12.18 o
   4 -10   6       11.81       13.82      8.49 o
   5 -10   6        7.56        9.02      4.44 o
   6 -10   6       48.67       30.62      9.29 o
  -3  -9   6        0.07        1.78      3.99 o
  -2  -9   6       35.10       19.93      6.29 o
  -1  -9   6       46.15       47.33      7.47 o
   0  -9   6        5.78        1.80      2.24 o
   1  -9   6       26.10       28.30      3.80 o
   2  -9   6      222.23      240.94      8.69 o
   3  -9   6        0.17        0.83      2.33 o
   4  -9   6      137.61      127.90      7.01 o
   5  -9   6        4.38        6.37      5.73 o
   6  -9   6        4.81        6.78      5.94 o
   7  -9   6       27.37       25.79      8.16 o
  -5  -8   6       43.76       40.98     10.49 o
  -4  -8   6        1.07       -0.23      5.70 o
  -3  -8   6       82.09       72.97      7.28 o
  -2  -8   6      125.32      127.91      6.87 o
  -1  -8   6       10.32        9.34      1.92 o
   0  -8   6      133.68      127.25      6.14 o
   1  -8   6      577.29      559.31     14.09 o
   2  -8   6       11.46       14.30      2.01 o
   3  -8   6      326.40      324.29      8.91 o
   4  -8   6       80.34       82.45      4.87 o
   5  -8   6       12.59        7.42      4.82 o
   6  -8   6       13.29        7.29      5.53 o
   7  -8   6        0.27       -2.58      4.30 o
   8  -8   6       60.27       42.85      9.08 o
  -6  -7   6        5.88        3.25      6.47 o
  -5  -7   6       64.20       82.25     12.43 o
  -4  -7   6      174.13      188.67     15.78 o
  -3  -7   6      349.03      372.86     10.97 o
  -2  -7   6        8.04        7.86      2.37 o
  -1  -7   6      500.61      542.63      9.55 o
   0  -7   6      238.56      233.24      6.30 o
   1  -7   6       37.63       45.15      3.08 o
   2  -7   6     1314.02     1399.71     18.22 o
   3  -7   6      388.49      388.80     11.21 o
   4  -7   6       65.09       62.78      3.96 o
   5  -7   6       83.89       83.55      5.60 o
   6  -7   6       14.26       16.42      5.70 o
   7  -7   6       11.60        9.18      5.22 o
   8  -7   6        7.17        7.83      5.22 o
  -6  -6   6       16.63        8.21      6.17 o
  -5  -6   6       47.72       36.89      8.44 o
  -4  -6   6       57.92       58.40     14.44 o
  -3  -6   6      153.94      133.81      5.98 o
  -2  -6   6       42.76       49.73      3.60 o
  -1  -6   6      403.72      342.51      7.14 o
   0  -6   6       38.88       56.13      2.50 o
   1  -6   6      652.60      635.19      9.16 o
   2  -6   6        6.69        6.79      1.38 o
   3  -6   6      595.70      604.05     11.34 o
   4  -6   6       23.16       29.72      3.40 o
   5  -6   6        4.08       -0.04      1.54 o
   6  -6   6        6.47        4.92      3.40 o
   7  -6   6       32.50       29.24      6.45 o
   8  -6   6       46.44       51.29      8.19 o
   9  -6   6        6.33        0.05      4.48 o
  -7  -5   6        9.20        5.27      5.04 o
  -6  -5   6        0.08       -0.26      4.09 o
  -5  -5   6       29.02       15.02      3.61 o
  -4  -5   6      107.96      112.78      6.97 o
  -3  -5   6       60.10       50.64      5.28 o
  -2  -5   6      701.27      721.11     12.67 o
  -1  -5   6        0.01        0.02      0.79 o
   0  -5   6      173.14      166.57      3.68 o
   1  -5   6        1.04        0.46      0.75 o
   2  -5   6       45.59       42.90      1.93 o
   3  -5   6      131.10      144.01      4.06 o
   4  -5   6      514.67      559.53     12.34 o
   5  -5   6       13.24       26.88      2.94 o
   6  -5   6      187.88      211.63      8.44 o
   7  -5   6        5.29        9.86      3.47 o
   8  -5   6        6.55        6.19      4.22 o
   9  -5   6       35.96       39.27      6.96 o
  -8  -4   6       37.02       33.95      7.67 o
  -7  -4   6       19.70       37.53      7.75 o
  -6  -4   6        0.00        3.86      3.86 o
  -5  -4   6        0.14        3.14      2.09 o
  -4  -4   6        1.28        0.90      1.70 o
  -3  -4   6       62.28       58.76      4.95 o
  -2  -4   6      143.96      128.11      3.12 o
  -1  -4   6     1370.08     1407.06     14.28 o
   0  -4   6      178.44      201.89      3.61 o
   1  -4   6      598.82      654.03      7.43 o
   2  -4   6      115.58      123.15      2.68 o
   3  -4   6      272.60      287.71      5.70 o
   4  -4   6       85.37       87.59      4.36 o
   5  -4   6      209.80      215.92      8.50 o
   6  -4   6        6.54        3.73      1.77 o
   7  -4   6       18.23       18.74      2.98 o
   8  -4   6       41.38       29.34      5.63 o
   9  -4   6       14.98       16.53      5.19 o
  -8  -3   6       16.77        8.06      4.86 o
  -7  -3   6       16.85       23.38      5.70 o
  -6  -3   6      128.04      127.73     11.60 o
  -5  -3   6       87.12       88.61      4.54 o
  -4  -3   6       62.34       69.68      4.63 o
  -3  -3   6       97.35      108.28      4.42 o
  -2  -3   6      739.89      754.72      8.62 o
  -1  -3   6       47.07       53.17      1.49 o
   0  -3   6      123.85      120.43      3.01 o
   1  -3   6      353.34      357.62      4.85 o
   2  -3   6       98.75       85.62      2.13 o
   3  -3   6       45.30       37.93      1.82 o
   4  -3   6        7.45       10.84      1.39 o
   5  -3   6       39.58       43.40      2.64 o
   6  -3   6      341.09      347.28      9.35 o
   7  -3   6       46.49       44.02      3.30 o
   8  -3   6      527.95      585.41     21.21 o
   9  -3   6        2.56       -0.20      3.56 o
  -9  -2   6        1.54        4.91      4.17 o
  -8  -2   6        0.03        1.84      3.53 o
  -7  -2   6       17.19       11.63      2.41 o
  -6  -2   6      184.58      201.96      5.83 o
  -5  -2   6        5.35        6.86      1.62 o
  -4  -2   6      163.88      155.61      4.18 o
  -3  -2   6      514.55      520.68      8.81 o
  -2  -2   6       90.76       87.68      2.20 o
  -1  -2   6      978.76      985.64      9.34 o
   0  -2   6      385.48      408.32      4.72 o
   1  -2   6       73.46       70.41      1.56 o
   2  -2   6      145.92      136.06      3.83 o
   3  -2   6        1.54        4.07      0.59 o
   4  -2   6       34.14       38.72      1.62 o
   5  -2   6       64.17       81.40      3.73 o
   6  -2   6        8.51       10.29      3.72 o
   7  -2   6        1.99        2.25      1.52 o
   8  -2   6        8.25        8.06      3.79 o
   9  -2   6       31.73       39.93      5.73 o
  -9  -1   6       67.55       85.73      7.52 o
  -8  -1   6      191.19      212.05     11.05 o
  -7  -1   6       11.35        6.50      3.07 o
  -6  -1   6       61.23       51.65      4.09 o
  -5  -1   6       12.57       11.07      2.18 o
  -4  -1   6      129.46      145.41      3.28 o
  -3  -1   6        7.44        8.07      0.91 o
  -2  -1   6     2213.21     2260.64     25.26 o
  -1  -1   6      414.25      439.17      5.65 o
   0  -1   6      103.00       97.24      1.70 o
   1  -1   6        8.62        6.71      0.51 o
   2  -1   6        2.40        3.05      0.90 o
   3  -1   6        7.99        8.80      1.06 o
   4  -1   6        8.39        8.51      0.81 o
   5  -1   6      319.97      308.38      7.82 o
   6  -1   6        3.83        2.19      1.37 o
   7  -1   6       34.38       39.17      6.74 o
   8  -1   6        5.40        1.56      3.12 o
   9  -1   6        5.26        5.86      4.20 o
  -9   0   6       96.95       89.79      6.78 o
  -8   0   6      120.52      140.32      8.01 o
  -7   0   6       71.62       73.37      5.58 o
  -6   0   6       13.63       17.24      2.63 o
  -5   0   6      140.24      136.06      5.45 o
  -4   0   6       10.29        4.42      1.39 o
  -3   0   6       61.71       58.66      1.88 o
  -2   0   6       76.70       72.15      2.23 o
  -1   0   6     3101.34     3255.64     26.87 o
   0   0   6      789.61      746.25      6.44 o
   1   0   6      160.14      172.58      2.27 o
   2   0   6      113.78      141.00      2.60 o
   3   0   6      158.80      173.91      2.99 o
   4   0   6      187.83      184.74      3.13 o
   5   0   6       91.24       87.06      4.10 o
   6   0   6      314.06      275.24     12.64 o
   7   0   6        0.43        1.67      1.87 o
   8   0   6        7.73        8.34      4.35 o
   9   0   6       20.59       21.64      5.88 o
  -9   1   6       44.67       48.15      4.89 o
  -8   1   6        0.39        1.07      2.53 o
  -7   1   6       23.56       24.15      3.01 o
  -6   1   6       57.61       75.63      9.53 o
  -5   1   6      434.54      457.45     10.87 o
  -4   1   6      239.62      266.16      5.31 o
  -3   1   6      733.35      852.78      9.80 o
  -2   1   6      974.78     1080.03     11.23 o
  -1   1   6       18.80       11.41      0.81 o
   0   1   6      224.19      207.60      3.42 o
   1   1   6      567.24      636.93      6.49 o
   2   1   6       25.54       15.14      1.18 o
   3   1   6      137.83      148.53      3.20 o
   4   1   6       73.99       71.65      2.57 o
   5   1   6      295.59      282.27      8.70 o
   6   1   6        2.24        3.03      1.91 o
   7   1   6        9.13       10.41      4.20 o
   8   1   6       12.60       17.50      5.58 o
  -9   2   6      111.26      118.45      7.19 o
  -8   2   6        6.89        7.67      2.94 o
  -7   2   6      106.71      106.58     11.91 o
  -6   2   6      644.35      680.82     17.08 o
  -5   2   6      311.26      292.95     14.34 o
  -4   2   6      289.53      282.75      5.51 o
  -3   2   6      456.66      462.77      7.96 o
  -2   2   6      232.07      284.71      3.91 o
  -1   2   6      211.40      218.55      3.49 o
   0   2   6      715.48      756.80      8.30 o
   1   2   6      507.72      494.68      5.62 o
   2   2   6       52.96       45.39      1.52 o
   3   2   6        2.92        3.39      1.07 o
   4   2   6       86.46       79.41      6.72 o
   5   2   6        8.03        8.71      2.35 o
   6   2   6        8.10        6.93      2.52 o
   7   2   6        6.46        2.89      4.09 o
   8   2   6       12.62       17.75      6.01 o
 -10   3   6       57.92       65.43      4.15 o
  -9   3   6       20.66       22.87      4.37 o
  -8   3   6        6.91        8.95      3.58 o
  -7   3   6      104.44      102.29      6.27 o
  -6   3   6       91.75       91.11      6.31 o
  -5   3   6      393.77      396.20      9.44 o
  -4   3   6      778.27      804.97     14.73 o
  -3   3   6       72.65       75.61      3.11 o
  -2   3   6      634.35      647.13      7.62 o
  -1   3   6      286.40      330.13      4.93 o
   0   3   6        7.24       14.64      1.12 o
   1   3   6      182.17      169.39      3.66 o
   2   3   6      131.30      124.96      3.03 o
   3   3   6        2.81        4.18      1.57 o
   4   3   6        0.92        0.76      1.52 o
   5   3   6       33.27       25.71      3.81 o
   6   3   6      141.80      159.69     12.51 o
   7   3   6       22.83       15.94      5.88 o
 -10   4   6        3.71        1.53      3.81 o
  -9   4   6       44.74       55.44      6.65 o
  -8   4   6       50.58       43.00      3.63 o
  -7   4   6        8.88        8.56      2.13 o
  -6   4   6      254.58      253.91      7.63 o
  -5   4   6      567.63      559.20     12.37 o
  -4   4   6        8.99        7.31      1.93 o
  -3   4   6      615.01      655.87      8.68 o
  -2   4   6      466.46      467.17      6.77 o
  -1   4   6        8.08        8.08      1.10 o
   0   4   6      179.94      177.70      3.72 o
   1   4   6      447.03      433.43      6.77 o
   2   4   6      421.47      406.93      8.60 o
   3   4   6       50.14       51.87      4.14 o
   4   4   6      627.19      621.09     17.42 o
   5   4   6       56.06       45.46      8.06 o
   6   4   6      242.19      263.96     17.17 o
   7   4   6       62.08       68.15     10.51 o
  -9   5   6      116.04      107.96      9.72 o
  -8   5   6       72.86       73.35      9.02 o
  -7   5   6      156.47      151.58      7.21 o
  -6   5   6       43.49       42.20      3.83 o
  -5   5   6       15.39       18.98      2.45 o
  -4   5   6      389.22      367.15      8.91 o
  -3   5   6      133.65      133.45      3.99 o
  -2   5   6      129.45      133.85      3.23 o
  -1   5   6       69.63       64.40      2.44 o
   0   5   6       81.80       81.85      2.83 o
   1   5   6      288.57      287.13      5.93 o
   2   5   6       37.73       39.03      3.85 o
   3   5   6      269.33      270.34      9.38 o
   4   5   6       83.73       82.89     10.59 o
   5   5   6       13.36       12.43      5.88 o
   6   5   6      181.99      154.26     14.81 o
  -9   6   6       12.28        8.47      4.96 o
  -8   6   6       18.95       23.15      6.17 o
  -7   6   6      116.42      117.87      7.87 o
  -6   6   6       78.90       92.71      5.67 o
  -5   6   6      401.19      397.12      9.98 o
  -4   6   6       23.96       23.86      2.30 o
  -3   6   6        5.65        4.05      1.01 o
  -2   6   6       83.96       76.34      4.19 o
  -1   6   6       46.74       34.10      2.37 o
   0   6   6       33.35       28.54      2.44 o
   1   6   6       35.87       33.98      2.39 o
   2   6   6      560.29      572.89     12.19 o
   3   6   6       41.46       28.72      4.99 o
   4   6   6      123.59      110.34     13.10 o
   5   6   6      108.88      129.22     14.76 o
  -9   7   6       28.32       16.81      6.70 o
  -8   7   6       23.92       15.43      6.34 o
  -7   7   6        1.21       -0.46      3.79 o
  -6   7   6      268.33      234.44     16.40 o
  -5   7   6        0.10        0.14      2.29 o
  -4   7   6      383.70      361.05     10.41 o
  -3   7   6       12.17       10.27      2.22 o
  -2   7   6      182.34      136.62      8.49 o
  -1   7   6        1.49        5.08      1.86 o
   0   7   6        1.22        2.47      1.94 o
   1   7   6      103.91       94.59      7.65 o
   2   7   6        0.00        5.00      2.64 o
   3   7   6       18.38       19.11      4.86 o
   4   7   6        0.40        2.66      6.75 o
  -8   8   6       34.82       21.82      7.50 o
  -7   8   6       11.28       16.53      6.98 o
  -6   8   6       58.48       36.74      8.72 o
  -5   8   6      118.19      126.30     22.10 o
  -4   8   6       13.04       13.82      2.99 o
  -3   8   6        5.05        2.94      2.28 o
  -2   8   6        3.39        0.75      1.92 o
  -1   8   6        2.02        2.98      2.10 o
   0   8   6        1.96        0.64      2.08 o
   1   8   6       87.39      120.44     10.72 o
   2   8   6      110.46       98.32      8.42 o
   3   8   6        7.36        0.01      3.70 o
  -7   9   6        3.89       -2.20      5.47 o
  -6   9   6       13.38        7.21      6.32 o
  -5   9   6        0.21       -0.92      3.18 o
  -4   9   6       29.61       24.60      4.91 o
  -3   9   6       13.96       12.74      4.78 o
  -2   9   6        0.62        1.52      2.40 o
  -1   9   6        0.57        2.89      2.64 o
   0   9   6       30.98       34.55      9.96 o
   1   9   6       15.60       12.56      5.50 o
   2   9   6       50.70       63.88      9.70 o
  -6  10   6        3.75       -0.03      5.83 o
  -5  10   6        1.62        5.83      4.48 o
  -4  10   6        0.91        5.58      5.07 o
  -3  10   6       91.33       91.66     10.28 o
  -2  10   6       76.98       88.38      6.22 o
  -1  10   6        5.88        4.42      3.01 o
   0  10   6       12.90       17.01      6.04 o
   1 -11   7        5.16        6.45      3.18 o
   2 -11   7        8.92        9.85      3.33 o
   3 -11   7       24.91       32.90      7.85 o
   4 -11   7       52.45       67.26     10.00 o
  -2 -10   7       12.88        6.98      5.42 o
  -1 -10   7       60.24       41.03      7.73 o
   0 -10   7       47.30       42.66      4.58 o
   1 -10   7        0.23        2.08      2.56 o
   2 -10   7        0.76        0.95      2.40 o
   3 -10   7        1.33        8.19      5.09 o
   4 -10   7        6.31       10.87      5.50 o
   5 -10   7       75.36       92.06      8.41 o
   6 -10   7      110.92      128.07     15.78 o
  -3  -9   7        0.41       -2.12      3.68 o
  -2  -9   7        4.59        3.53      4.37 o
  -1  -9   7        2.47        1.69      3.63 o
   0  -9   7        9.53        6.48      4.39 o
   1  -9   7        0.23        1.52      2.20 o
   2  -9   7        3.55        4.31      2.38 o
   3  -9   7       29.81       36.63      6.60 o
   4  -9   7       90.34       91.19      6.24 o
   5  -9   7       16.60       19.26      7.29 o
   6  -9   7       17.27       29.27      8.67 o
   7  -9   7        3.27       -0.23      5.86 o
  -5  -8   7      392.66      428.33     26.76 o
  -4  -8   7        3.06        0.97      6.17 o
  -3  -8   7      110.02      136.62      9.01 o
  -2  -8   7       69.60       64.40      9.50 o
  -1  -8   7      145.83      144.61      5.42 o
   0  -8   7       94.68       92.22      5.43 o
   1  -8   7      681.51      678.42     29.70 o
   2  -8   7      169.13      178.48      8.88 o
   3  -8   7       37.72       38.69      3.74 o
   4  -8   7      139.51      148.35      6.15 o
   5  -8   7        1.62        3.08      3.06 o
   6  -8   7       11.51        6.06      5.24 o
   7  -8   7       23.54       23.51      7.32 o
   8  -8   7       48.38       72.81     11.61 o
  -6  -7   7       21.72       33.28      9.57 o
  -5  -7   7       37.07       28.63      8.75 o
  -4  -7   7      221.94      250.91     18.24 o
  -3  -7   7       45.34       53.78      4.86 o
  -2  -7   7        0.27        0.96      1.93 o
  -1  -7   7        3.08        4.59      1.63 o
   0  -7   7      229.01      239.43      6.47 o
   1  -7   7       65.11       60.16      5.00 o
   2  -7   7      148.04      150.04      4.52 o
   3  -7   7      505.28      506.24     10.85 o
   4  -7   7        9.87        7.68      2.04 o
   5  -7   7      148.52      138.27      8.27 o
   6  -7   7       29.34       28.96      7.09 o
   7  -7   7        0.00       -4.81      3.66 o
   8  -7   7       15.03       20.49      6.63 o
  -6  -6   7       49.44       40.39      8.98 o
  -5  -6   7        2.39       11.36      5.68 o
  -4  -6   7        1.40        1.32      2.72 o
  -3  -6   7       63.08       49.86      4.14 o
  -2  -6   7        1.38       -0.38      1.39 o
  -1  -6   7      491.53      437.98      7.95 o
   0  -6   7       53.36       50.48      2.43 o
   1  -6   7      183.25      170.44      6.20 o
   2  -6   7      166.46      178.44      4.55 o
   3  -6   7       44.14       51.23      3.34 o
   4  -6   7       98.81       93.30      5.18 o
   5  -6   7      122.20      118.03      7.09 o
   6  -6   7       18.06       26.68      4.14 o
   7  -6   7       59.73       55.21      8.39 o
   8  -6   7       86.70       79.97      9.82 o
   9  -6   7        3.34        6.98      5.32 o
  -7  -5   7       18.61       23.72      7.14 o
  -6  -5   7        9.92        4.27      5.07 o
  -5  -5   7        4.15        4.27      4.75 o
  -4  -5   7      110.43      112.78     10.19 o
  -3  -5   7        8.47       10.13      2.42 o
  -2  -5   7        3.69        1.79      1.38 o
  -1  -5   7        1.12        1.24      0.87 o
   0  -5   7      159.01      141.22      3.44 o
   1  -5   7      248.84      288.19      6.36 o
   2  -5   7      250.62      299.79      5.13 o
   3  -5   7      517.02      564.29      9.21 o
   4  -5   7      604.32      620.40     13.32 o
   5  -5   7      292.92      258.37      9.65 o
   6  -5   7      301.51      312.62     10.80 o
   7  -5   7       10.52       14.49      3.19 o
   8  -5   7        0.00        2.15      4.09 o
   9  -5   7       24.07       31.26      6.93 o
  -8  -4   7       20.71       17.22      6.42 o
  -7  -4   7        7.71        6.65      4.60 o
  -6  -4   7        8.85        2.97      4.20 o
  -5  -4   7      364.87      360.42     16.26 o
  -4  -4   7      238.18      247.17      8.25 o
  -3  -4   7       48.00       42.60      3.67 o
  -2  -4   7        2.76        6.66      1.33 o
  -1  -4   7      105.31      130.64      3.01 o
   0  -4   7      486.34      522.96      6.92 o
   1  -4   7     1006.51     1047.92     10.69 o
   2  -4   7     1134.25     1229.05     12.96 o
   3  -4   7      158.84      152.65      4.13 o
   4  -4   7        9.82        7.10      1.74 o
   5  -4   7      154.99      163.44     15.98 o
   6  -4   7        0.95        2.28      2.71 o
   7  -4   7       33.68       31.39      6.97 o
   8  -4   7       16.39        5.17      3.94 o
   9  -4   7       36.37       47.63      7.32 o
  -8  -3   7       28.03       23.89      6.09 o
  -7  -3   7        9.52        9.44      4.58 o
  -6  -3   7       62.83       72.74      7.51 o
  -5  -3   7        3.82        2.22      1.60 o
  -4  -3   7      161.42      163.06      6.03 o
  -3  -3   7       79.62       67.56      4.12 o
  -2  -3   7        0.95        2.36      0.80 o
  -1  -3   7      583.29      596.13      6.21 o
   0  -3   7       96.71       91.38      2.45 o
   1  -3   7      902.98      866.20      8.73 o
   2  -3   7      101.05      118.41      2.40 o
   3  -3   7      277.82      285.26      5.14 o
   4  -3   7        2.23        1.76      0.86 o
   5  -3   7        1.88        5.02      1.84 o
   6  -3   7        5.93        4.84      2.15 o
   7  -3   7      189.25      183.87      7.07 o
   8  -3   7       19.03       15.84      4.63 o
   9  -3   7       38.62       38.96      6.45 o
  -9  -2   7       18.35       16.45      5.42 o
  -8  -2   7       60.11       61.81      7.52 o
  -7  -2   7       16.50       18.25      2.86 o
  -6  -2   7      158.57      152.45     11.12 o
  -5  -2   7        5.05        6.27      1.68 o
  -4  -2   7       69.40       63.38      3.50 o
  -3  -2   7       11.65       17.46      1.74 o
  -2  -2   7     1052.30     1203.39     13.65 o
  -1  -2   7      348.44      377.48      4.68 o
   0  -2   7     1678.93     1762.51     17.69 o
   1  -2   7      164.19      138.79      2.78 o
   2  -2   7      292.94      248.71      3.70 o
   3  -2   7       82.35       79.64      2.37 o
   4  -2   7      142.71      134.09      3.70 o
   5  -2   7        5.97        4.40      1.67 o
   6  -2   7        0.08        0.22      1.54 o
   7  -2   7        4.65        4.90      2.05 o
   8  -2   7        3.84        6.09      3.97 o
   9  -2   7        0.03        2.66      3.84 o
  -9  -1   7      297.91      326.46     14.79 o
  -8  -1   7      266.30      299.90     13.79 o
  -7  -1   7      301.13      318.20     12.10 o
  -6  -1   7       91.79      100.40      5.96 o
  -5  -1   7       55.78       47.11      6.83 o
  -4  -1   7        1.47        1.17      0.70 o
  -3  -1   7      475.89      490.77      7.71 o
  -2  -1   7      461.52      414.36      7.98 o
  -1  -1   7      151.83      160.78      2.62 o
   0  -1   7       79.76       77.61      1.52 o
   1  -1   7      497.40      455.05      4.52 o
   2  -1   7      269.63      276.29      5.00 o
   3  -1   7       20.92       16.76      1.73 o
   4  -1   7      610.85      623.55      8.19 o
   5  -1   7      405.90      410.52     11.61 o
   6  -1   7        0.74       -0.57      1.44 o
   7  -1   7      142.79      170.57     14.30 o
   8  -1   7       25.99       34.59      6.09 o
   9  -1   7        0.24        1.97      4.07 o
  -9   0   7        2.53        4.20      3.56 o
  -8   0   7       76.92       84.86      6.86 o
  -7   0   7      140.18      161.50      8.83 o
  -6   0   7       45.74       43.56      3.82 o
  -5   0   7       47.58       53.59      5.25 o
  -4   0   7        0.33        0.34      0.67 o
  -3   0   7      243.95      216.01      4.43 o
  -2   0   7       15.28       10.86      0.94 o
  -1   0   7     1138.55     1214.00     15.97 o
   0   0   7      358.04      368.67      3.91 o
   1   0   7       50.48       70.33      1.46 o
   2   0   7      122.79      126.18      3.44 o
   3   0   7      292.43      273.92      3.98 o
   4   0   7      152.24      161.58      3.57 o
   5   0   7       41.39       39.20      3.39 o
   6   0   7      137.36      145.03     11.44 o
   7   0   7       36.09       25.52      3.45 o
   8   0   7       16.73       17.55      5.27 o
  -9   1   7       15.92       12.87      3.79 o
  -8   1   7       85.69      100.33      7.14 o
  -7   1   7      110.97      109.75      7.21 o
  -6   1   7        3.61        5.27      1.94 o
  -5   1   7      581.71      649.03     10.83 o
  -4   1   7      358.04      383.98      6.42 o
  -3   1   7      488.89      517.12      8.00 o
  -2   1   7      464.10      464.56      6.12 o
  -1   1   7        2.11        0.87      0.51 o
   0   1   7       48.87       56.33      1.64 o
   1   1   7      210.36      217.53      2.96 o
   2   1   7      501.51      547.77      6.89 o
   3   1   7       64.07       59.72      2.11 o
   4   1   7      307.05      294.27      9.11 o
   5   1   7       56.50       66.39      4.49 o
   6   1   7       32.40       28.63      5.32 o
   7   1   7        0.37        0.05      3.71 o
   8   1   7        1.38        1.61      4.14 o
 -10   2   7        0.65        4.32      3.15 o
  -9   2   7       56.90       79.69      6.73 o
  -8   2   7      114.72      136.48      8.31 o
  -7   2   7       36.56       33.46      4.63 o
  -6   2   7       79.04       81.92      3.29 o
  -5   2   7        7.80        9.10      1.31 o
  -4   2   7       22.46       23.21      1.82 o
  -3   2   7      481.44      478.75      8.51 o
  -2   2   7      421.10      497.87      6.09 o
  -1   2   7       22.01       24.55      1.25 o
   0   2   7     1027.79     1113.40     10.76 o
   1   2   7       18.59       21.85      1.16 o
   2   2   7     1110.00     1236.73     11.98 o
   3   2   7        5.42        2.15      1.12 o
   4   2   7        2.83        0.43      1.85 o
   5   2   7       12.89        9.44      2.64 o
   6   2   7        6.89       14.12      4.89 o
   7   2   7        0.16        0.26      4.20 o
   8   2   7        0.97        3.30      4.78 o
 -10   3   7        0.27        1.00      3.63 o
  -9   3   7       12.56       10.57      3.81 o
  -8   3   7       59.97       66.09      3.82 o
  -7   3   7      146.06      152.29      5.68 o
  -6   3   7        7.36        5.36      1.62 o
  -5   3   7        0.47        0.26      1.26 o
  -4   3   7      159.64      181.03      5.05 o
  -3   3   7       56.81       49.39      1.81 o
  -2   3   7      872.65      956.89     14.92 o
  -1   3   7      406.33      471.37      6.41 o
   0   3   7        0.62        0.67      0.66 o
   1   3   7      451.45      476.78      6.04 o
   2   3   7      456.70      459.94      7.95 o
   3   3   7        3.34        0.91      1.53 o
   4   3   7       39.19       35.21      4.28 o
   5   3   7      151.57      148.00      7.83 o
   6   3   7      193.97      200.29     14.38 o
   7   3   7       25.43       36.05      7.88 o
  -9   4   7        0.61        0.59      3.71 o
  -8   4   7       14.27       12.33      2.78 o
  -7   4   7       14.26       17.37      2.96 o
  -6   4   7        5.89        5.79      1.84 o
  -5   4   7       18.60       26.00      6.14 o
  -4   4   7       95.31       87.66      6.76 o
  -3   4   7      245.16      249.79      5.42 o
  -2   4   7      304.22      313.75      5.37 o
  -1   4   7       30.47       40.84      2.00 o
   0   4   7       29.73       44.05      2.09 o
   1   4   7       31.30       25.22      2.18 o
   2   4   7       12.97       15.24      2.09 o
   3   4   7       53.33       63.56      4.77 o
   4   4   7      295.70      314.42     20.94 o
   5   4   7        0.01        6.22      4.50 o
   6   4   7       40.84       18.29      6.68 o
  -9   5   7       34.41       34.95      4.86 o
  -8   5   7      103.06      117.99     10.62 o
  -7   5   7       49.51       59.16      5.08 o
  -6   5   7       92.34       92.22      6.07 o
  -5   5   7      627.74      623.22     12.69 o
  -4   5   7       75.40       73.62      3.50 o
  -3   5   7      674.93      629.49     10.76 o
  -2   5   7       46.56       51.17      2.35 o
  -1   5   7       41.90       46.70      2.22 o
   0   5   7       93.46       87.53      3.44 o
   1   5   7      607.44      605.40      9.60 o
   2   5   7       99.82       88.98      8.65 o
   3   5   7      124.88      136.32      8.30 o
   4   5   7      126.27      132.67     13.28 o
   5   5   7        0.17        1.02      5.01 o
   6   5   7       65.44       49.96     10.03 o
  -9   6   7       78.01       73.32      9.75 o
  -8   6   7        5.70        8.90      3.63 o
  -7   6   7      206.52      196.45     13.23 o
  -6   6   7        8.32        8.86      2.83 o
  -5   6   7      164.54      166.30      7.07 o
  -4   6   7      397.79      373.92      7.68 o
  -3   6   7        0.12        2.39      0.98 o
  -2   6   7      531.80      468.35      8.10 o
  -1   6   7       29.56       20.69      2.32 o
   0   6   7       44.39       35.13      2.62 o
   1   6   7       19.83       26.75      3.15 o
   2   6   7       47.78       51.81      4.06 o
   3   6   7       12.31       15.99      5.30 o
   4   6   7       44.94       41.73      9.49 o
   5   6   7       18.40       22.05      8.31 o
  -9   7   7        0.16        2.92      5.42 o
  -8   7   7       96.92      106.58     12.23 o
  -7   7   7        0.61       -2.74      3.99 o
  -6   7   7      332.35      315.59     19.34 o
  -5   7   7       24.77       21.03      4.37 o
  -4   7   7      116.00      114.64      6.01 o
  -3   7   7       96.88       98.41      3.62 o
  -2   7   7        0.10        0.06      1.40 o
  -1   7   7       28.92       26.72      3.48 o
   0   7   7       57.48       57.17      4.50 o
   1   7   7        2.02        1.76      2.32 o
   2   7   7        4.84        2.79      2.60 o
   3   7   7        9.25        5.30      3.81 o
   4   7   7        8.88        6.27      7.29 o
  -8   8   7       12.79       17.14      6.98 o
  -7   8   7       28.21       14.63      6.57 o
  -6   8   7        1.71        1.97      4.76 o
  -5   8   7        1.69        4.78      3.07 o
  -4   8   7       92.13       94.14      7.60 o
  -3   8   7       34.99       33.92      6.14 o
  -2   8   7      152.71      148.92     12.41 o
  -1   8   7      204.40      218.15      8.56 o
   0   8   7        0.01       -1.18      2.02 o
   1   8   7       35.40       39.22      7.21 o
   2   8   7        6.16        6.57      4.86 o
   3   8   7        7.80       10.88      4.93 o
  -7   9   7        1.53        0.59      5.86 o
  -6   9   7       67.46       47.46     10.41 o
  -5   9   7      143.41      130.63     18.32 o
  -4   9   7        0.96        1.05      3.99 o
  -3   9   7      138.51      141.78     11.36 o
  -2   9   7       20.45       25.49      6.10 o
  -1   9   7        2.31        7.21      4.25 o
   0   9   7        0.26        1.26      2.54 o
   1   9   7      102.97      116.04     11.41 o
  -5  10   7       11.22       10.64      5.94 o
  -4  10   7       36.01       30.26      7.42 o
  -3  10   7        9.47        7.73      5.55 o
  -2  10   7      109.85      127.91      7.21 o
  -1  10   7       16.10       12.41      3.78 o
   1 -11   8        0.58       -1.65      2.89 o
   2 -11   8       13.74       18.21      3.80 o
   3 -11   8       14.94       14.07      5.94 o
   4 -11   8       22.75       25.99      7.67 o
  -2 -10   8       15.80       18.52      6.70 o
  -1 -10   8       18.43       15.76      5.86 o
   0 -10   8       11.84       10.33      3.19 o
   1 -10   8       20.44       20.64      3.78 o
   2 -10   8       17.08       10.23      2.97 o
   3 -10   8       38.20       32.52      7.06 o
   4 -10   8       35.95       45.31      8.16 o
   5 -10   8        2.49        1.21      3.89 o
   6 -10   8      124.70      116.45     15.53 o
  -3  -9   8       18.86       23.38      8.12 o
  -2  -9   8       72.78       55.34      8.47 o
  -1  -9   8      254.61      305.94     16.01 o
   0  -9   8       23.83       36.24      4.15 o
   1  -9   8       51.17       55.06      7.53 o
   2  -9   8      352.02      353.64     10.76 o
   3  -9   8      169.56      177.44     12.05 o
   4  -9   8       14.63       12.31      5.20 o
   5  -9   8      362.18      370.08     23.08 o
   6  -9   8       82.35      107.83     13.84 o
   7  -9   8      133.41      124.64     15.14 o
  -4  -8   8       26.33       13.53      8.11 o
  -3  -8   8      126.26      138.81      9.40 o
  -2  -8   8       63.55       53.78      5.12 o
  -1  -8   8        4.22        3.62      2.82 o
   0  -8   8       46.41       41.37      4.05 o
   1  -8   8       52.15       49.71      6.47 o
   2  -8   8       19.93       22.03      2.51 o
   3  -8   8      148.16      162.33      6.35 o
   4  -8   8      226.66      237.66      8.82 o
   5  -8   8       99.76      100.36     12.31 o
   6  -8   8      152.98      158.59     15.07 o
   7  -8   8       47.66       50.83     10.31 o
   8  -8   8       66.54       70.12     11.49 o
  -5  -7   8       45.80       33.23      9.08 o
  -4  -7   8        1.58        1.56      5.09 o
  -3  -7   8        0.19        0.62      2.04 o
  -2  -7   8       13.11        6.67      2.42 o
  -1  -7   8       91.70       63.90      4.43 o
   0  -7   8       29.33       35.26      2.86 o
   1  -7   8     1108.17     1059.88     25.15 o
   2  -7   8       26.16       22.39      3.15 o
   3  -7   8      373.87      365.10      9.07 o
   4  -7   8       36.65       32.13      3.59 o
   5  -7   8       96.09       98.26      7.53 o
   6  -7   8       90.89      100.54     11.56 o
   7  -7   8        1.90        0.43      4.37 o
   8  -7   8        6.52        8.44      5.65 o
  -6  -6   8       73.36       56.03     10.39 o
  -5  -6   8       24.64       26.04      7.39 o
  -4  -6   8        6.10        9.55      3.30 o
  -3  -6   8       13.41       14.13      2.72 o
  -2  -6   8       79.23       96.21      5.96 o
  -1  -6   8       15.59        8.85      1.64 o
   0  -6   8       35.91       26.43      1.97 o
   1  -6   8      140.14      149.87      4.47 o
   2  -6   8      709.28      695.19     12.32 o
   3  -6   8       48.30       49.70      3.68 o
   4  -6   8      192.12      175.02      7.34 o
   5  -6   8      228.89      217.09      9.73 o
   6  -6   8       98.52       96.23      6.93 o
   7  -6   8      149.46      125.92     11.67 o
   8  -6   8      108.77       85.65     10.44 o
  -7  -5   8       69.30       80.61     11.31 o
  -6  -5   8       30.85       24.23      6.93 o
  -5  -5   8        4.05       -3.02      3.35 o
  -4  -5   8       57.66       65.11      5.83 o
  -3  -5   8       37.43       37.71      3.18 o
  -2  -5   8       35.90       38.43      3.05 o
  -1  -5   8      207.73      214.85      5.73 o
   0  -5   8       57.72       51.92      2.14 o
   1  -5   8      446.62      460.57      6.76 o
   2  -5   8        0.49        0.47      0.92 o
   3  -5   8      985.91     1007.87     15.15 o
   4  -5   8       13.96       25.23      2.96 o
   5  -5   8      228.43      208.92      8.80 o
   6  -5   8      166.32      178.41      9.06 o
   7  -5   8       40.19       46.64      7.60 o
   8  -5   8        3.03       -5.42      3.30 o
   9  -5   8       26.42       31.67      7.42 o
  -8  -4   8       43.12       36.22      8.24 o
  -7  -4   8       14.85        9.87      5.27 o
  -6  -4   8        0.24        1.30      3.84 o
  -5  -4   8      107.75      115.85      6.76 o
  -4  -4   8      162.14      153.80      6.66 o
  -3  -4   8        0.31        0.95      1.64 o
  -2  -4   8      110.55      101.94      3.66 o
  -1  -4   8      143.61      148.31      2.96 o
   0  -4   8       11.29       11.83      1.21 o
   1  -4   8       48.25       52.94      1.91 o
   2  -4   8      522.91      501.64      7.29 o
   3  -4   8       30.67       34.02      1.95 o
   4  -4   8       65.67       57.95      4.37 o
   5  -4   8      128.01      126.36      7.67 o
   6  -4   8        1.32        2.41      3.36 o
   7  -4   8       22.78       23.46      5.23 o
   8  -4   8       29.57       16.17      5.27 o
   9  -4   8       27.25       22.79      5.86 o
  -8  -3   8        2.70        5.37      4.86 o
  -7  -3   8        7.29        5.81      4.27 o
  -6  -3   8        2.10        2.41      2.12 o
  -5  -3   8       23.93       25.55      3.09 o
  -4  -3   8      232.24      236.06      7.56 o
  -3  -3   8        4.68        2.89      1.52 o
  -2  -3   8      512.18      482.00      7.02 o
  -1  -3   8       21.37       22.19      1.36 o
   0  -3   8        0.91        2.24      0.91 o
   1  -3   8      397.94      420.52      5.55 o
   2  -3   8      532.70      585.55      6.21 o
   3  -3   8      406.53      387.87      6.30 o
   4  -3   8      200.99      201.86      7.41 o
   5  -3   8        4.28        8.83      2.19 o
   6  -3   8       12.95       13.49      2.60 o
   7  -3   8       77.79       72.16     12.01 o
   8  -3   8        1.31       -4.14      3.22 o
   9  -3   8        7.40        1.05      4.20 o
  -9  -2   8        6.22       12.48      5.12 o
  -8  -2   8       18.89       10.90      4.73 o
  -7  -2   8       90.85       91.70      5.39 o
  -6  -2   8      134.27      140.87      7.20 o
  -5  -2   8      365.00      388.42      8.84 o
  -4  -2   8      155.67      131.45      5.08 o
  -3  -2   8      245.69      238.16      5.78 o
  -2  -2   8      425.70      411.21      5.96 o
  -1  -2   8      229.26      200.52      3.24 o
   0  -2   8       16.23       15.01      1.41 o
   1  -2   8       24.54       20.24      1.24 o
   2  -2   8      276.90      290.86      3.86 o
   3  -2   8        2.87        4.18      1.61 o
   4  -2   8      452.98      414.72     11.12 o
   5  -2   8      182.85      188.74      7.34 o
   6  -2   8       40.01       37.13      3.54 o
   7  -2   8        2.10        0.92      1.98 o
   8  -2   8       21.63       18.21      5.24 o
   9  -2   8       32.14       34.95      6.57 o
  -9  -1   8      122.81      119.68      9.49 o
  -8  -1   8        0.69        1.13      3.43 o
  -7  -1   8      267.21      262.62      8.00 o
  -6  -1   8       65.17       60.49      2.70 o
  -5  -1   8        0.37        1.18      1.02 o
  -4  -1   8       21.11       26.98      1.66 o
  -3  -1   8       11.43       12.67      1.44 o
  -2  -1   8      906.16     1028.29     11.35 o
  -1  -1   8      712.48      766.46      7.85 o
   0  -1   8      232.73      289.52      4.09 o
   1  -1   8       83.94       85.55      1.73 o
   2  -1   8      217.78      213.10      5.02 o
   3  -1   8      203.00      220.13      7.14 o
   4  -1   8       31.76       23.76      5.69 o
   5  -1   8      157.15      151.08      6.27 o
   6  -1   8       11.05       10.34      2.46 o
   7  -1   8        7.88        7.27      2.55 o
   8  -1   8       32.90       28.60      5.78 o
  -9   0   8       35.07       35.28      5.68 o
  -8   0   8       11.23       10.41      3.81 o
  -7   0   8      110.07      103.52      4.86 o
  -6   0   8      198.58      192.35      5.32 o
  -5   0   8       41.56       42.38      2.89 o
  -4   0   8       21.51       12.37      1.37 o
  -3   0   8     2035.08     2208.84     25.64 o
  -2   0   8     1724.00     1886.72     17.38 o
  -1   0   8     1659.58     1772.78     15.60 o
   0   0   8     1195.00     1317.69     12.82 o
   1   0   8       54.57       56.41      1.27 o
   2   0   8        6.11        2.50      0.91 o
   3   0   8        8.23        5.85      1.47 o
   4   0   8        1.53        2.78      1.72 o
   5   0   8      106.11       91.38      6.18 o
   6   0   8       62.07       60.86      4.66 o
   7   0   8      182.47      214.48     12.97 o
   8   0   8        3.26       -1.07      3.86 o
  -9   1   8        2.30        2.99      3.43 o
  -8   1   8       29.25       29.60      5.09 o
  -7   1   8      186.51      188.02      5.65 o
  -6   1   8        7.76        4.02      1.32 o
  -5   1   8      895.68      893.28     14.60 o
  -4   1   8      616.32      635.15      9.72 o
  -3   1   8      179.64      167.16      4.48 o
  -2   1   8     1017.99     1078.12      9.80 o
  -1   1   8     1092.06     1135.32     10.30 o
   0   1   8      629.90      632.53      7.30 o
   1   1   8      465.51      490.70      5.57 o
   2   1   8      488.93      518.79      5.92 o
   3   1   8        3.24        3.42      0.94 o
   4   1   8      173.26      180.87      7.24 o
   5   1   8       20.51       18.82      3.14 o
   6   1   8       37.94       29.96      3.98 o
   7   1   8        0.35        0.05      3.71 o
   8   1   8        5.25        5.78      4.78 o
  -9   2   8        7.58        7.85      3.84 o
  -8   2   8       39.02       34.05      5.35 o
  -7   2   8        4.98        3.48      1.59 o
  -6   2   8      133.37      132.46      4.92 o
  -5   2   8      130.75      147.63      5.26 o
  -4   2   8       20.14       22.18      2.65 o
  -3   2   8      543.38      601.03     12.13 o
  -2   2   8     1828.91     1866.33     16.66 o
  -1   2   8      248.13      265.44      4.63 o
   0   2   8     1323.90     1386.48     15.00 o
   1   2   8      132.39      164.71      3.14 o
   2   2   8       71.12       69.60      2.08 o
   3   2   8        3.31        3.18      1.51 o
   4   2   8       63.30       63.97      5.04 o
   5   2   8        4.35        1.94      2.10 o
   6   2   8       12.57       14.89      5.27 o
   7   2   8        1.94        6.73      4.94 o
  -9   3   8        0.02        5.45      3.97 o
  -8   3   8        0.88        0.44      1.86 o
  -7   3   8       46.58       43.52      3.63 o
  -6   3   8       20.89       26.59      3.71 o
  -5   3   8       88.76       93.12      6.85 o
  -4   3   8      184.68      178.66      6.25 o
  -3   3   8      263.10      259.30      5.74 o
  -2   3   8       33.86       44.02      1.92 o
  -1   3   8     1515.24     1547.03     16.75 o
   0   3   8       83.28       76.13      2.26 o
   1   3   8      153.85      160.73      3.24 o
   2   3   8      194.28      189.10      4.85 o
   3   3   8       58.85       68.02      4.32 o
   4   3   8        1.49        0.84      2.07 o
   5   3   8       43.13       53.67      8.39 o
   6   3   8      234.34      224.21     15.50 o
   7   3   8        0.06       -0.03      5.01 o
  -9   4   8       11.21       10.82      4.99 o
  -8   4   8       80.03       88.85      8.85 o
  -7   4   8       68.98       60.78      4.72 o
  -6   4   8      618.93      631.87     14.26 o
  -5   4   8      603.65      608.70     18.93 o
  -4   4   8      116.44      104.85      5.20 o
  -3   4   8      123.91      120.48      4.35 o
  -2   4   8      730.82      761.35      9.94 o
  -1   4   8      141.69      147.31      3.70 o
   0   4   8     1122.37     1111.24     12.67 o
   1   4   8      357.47      352.73      6.64 o
   2   4   8       20.95       25.73      2.65 o
   3   4   8        1.15        2.08      2.27 o
   4   4   8       43.40       39.95      5.20 o
   5   4   8      101.61       96.19     11.44 o
   6   4   8        3.07        0.61      5.09 o
  -9   5   8        8.33        6.91      4.81 o
  -8   5   8      162.11      170.00     12.41 o
  -7   5   8       53.26       54.89      5.26 o
  -6   5   8       15.70       20.82      3.70 o
  -5   5   8        0.72        3.23      1.88 o
  -4   5   8      255.46      253.87      6.99 o
  -3   5   8      117.18      122.61      4.45 o
  -2   5   8        1.03        2.85      1.09 o
  -1   5   8      139.22      138.24      3.53 o
   0   5   8       25.59       22.27      2.16 o
   1   5   8      196.54      207.58      7.33 o
   2   5   8       90.27       78.96      4.40 o
   3   5   8        2.91        5.66      2.91 o
   4   5   8       23.03       14.07      6.19 o
   5   5   8        6.04        9.34      5.96 o
   6   5   8       44.56       51.93     10.46 o
  -9   6   8       66.10       65.18      9.59 o
  -8   6   8        0.71        3.61      3.20 o
  -7   6   8       93.11       84.21      7.11 o
  -6   6   8      146.07      138.62      8.21 o
  -5   6   8        0.92        0.69      1.91 o
  -4   6   8      294.02      277.87      6.63 o
  -3   6   8       18.02       11.50      1.55 o
  -2   6   8      420.76      386.77      6.88 o
  -1   6   8       51.21       54.25      3.79 o
   0   6   8      215.75      183.90     10.22 o
   1   6   8        6.55        1.14      1.23 o
   2   6   8        7.24        3.14      2.04 o
   3   6   8       50.95       54.12     10.99 o
   4   6   8        3.88        2.46      5.42 o
   5   6   8        9.98        2.71      6.65 o
  -8   7   8        7.30       10.51      5.96 o
  -7   7   8        3.58       -0.08      4.32 o
  -6   7   8       69.12       78.53      7.63 o
  -5   7   8       15.29       11.89      3.03 o
  -4   7   8      177.63      156.99      8.12 o
  -3   7   8      164.43      175.39      6.42 o
  -2   7   8       59.47       54.71      5.77 o
  -1   7   8       22.66       24.84      3.56 o
   0   7   8       38.27       37.33      6.56 o
   1   7   8        2.64        1.74      3.25 o
   2   7   8       13.76       15.78      3.60 o
   3   7   8      121.43      117.02      8.99 o
   4   7   8       37.63       28.60      9.62 o
  -8   8   8       30.95       34.82      9.08 o
  -7   8   8        0.58       -1.46      5.07 o
  -6   8   8       29.74       27.27      8.42 o
  -5   8   8        0.69        3.02      3.20 o
  -4   8   8       37.02       33.20      4.32 o
  -3   8   8        0.51        2.71      3.50 o
  -2   8   8       70.11       72.89      5.30 o
  -1   8   8      130.40      137.18      8.35 o
   0   8   8        0.03       -2.22      2.16 o
   1   8   8        0.44       -3.45      3.53 o
   2   8   8        9.98       15.81      5.68 o
   3   8   8       36.37       37.71     10.85 o
  -7   9   8        5.80       -1.82      5.50 o
  -6   9   8       18.01       12.20      6.96 o
  -5   9   8       32.43       29.44      5.57 o
  -4   9   8       16.20       12.48      5.32 o
  -3   9   8       12.53        9.06      4.76 o
  -2   9   8        3.41        5.71      4.94 o
  -1   9   8       10.98       12.28      4.53 o
   0   9   8        6.43        5.93      2.88 o
   1   9   8       22.52       14.48      5.86 o
  -5  10   8       13.32       10.62      5.83 o
  -4  10   8       29.20       36.94      7.93 o
  -3  10   8        0.94        2.53      4.86 o
  -2  10   8        1.56        4.24      3.24 o
  -1  10   8        6.56        5.61      3.22 o
   1 -11   9      124.71      142.32      7.75 o
   2 -11   9       20.04       19.51      3.80 o
   3 -11   9        3.31        2.25      4.96 o
  -2 -10   9        0.43       -1.10      4.43 o
  -1 -10   9        1.02        3.02      4.14 o
   0 -10   9       44.17       46.65      4.79 o
   1 -10   9        8.51       13.20      3.30 o
   2 -10   9       73.66       82.06      5.61 o
   3 -10   9       46.52       45.92      8.01 o
   4 -10   9       29.32       30.14      7.57 o
   5 -10   9        6.61        8.23      4.75 o
   6 -10   9       27.89       14.53      8.29 o
  -3  -9   9      191.02      232.15     17.08 o
  -2  -9   9       92.26      103.51     10.64 o
  -1  -9   9      331.99      396.76     18.73 o
   0  -9   9        1.42        1.39      2.22 o
   1  -9   9       65.43       84.06      5.77 o
   2  -9   9      107.63       96.80      5.70 o
   3  -9   9      133.28      140.42     10.85 o
   4  -9   9       23.12       23.70      4.33 o
   5  -9   9      171.54      215.71     18.09 o
   6  -9   9       26.00       21.54      7.91 o
   7  -9   9       13.31       15.61      7.83 o
  -4  -8   9        3.22        1.18      6.40 o
  -3  -8   9       76.59       96.71      8.25 o
  -2  -8   9      122.75      124.11      7.06 o
  -1  -8   9        0.01        2.52      1.46 o
   0  -8   9       72.83       79.28      5.25 o
   1  -8   9        0.75       -0.76      1.84 o
   2  -8   9        0.82        1.24      1.85 o
   3  -8   9       82.28       70.45      6.65 o
   4  -8   9       68.02       72.44      5.44 o
   5  -8   9      114.28      103.25     12.84 o
   6  -8   9        2.30        2.76      5.27 o
   7  -8   9       98.62       83.30     11.92 o
  -5  -7   9       46.27       49.94     10.77 o
  -4  -7   9      138.78      104.04     13.30 o
  -3  -7   9        1.04       -1.03      2.05 o
  -2  -7   9       85.23       80.49      5.40 o
  -1  -7   9        9.60        3.57      1.27 o
   0  -7   9        4.47        6.49      1.93 o
   1  -7   9        0.09        0.87      1.47 o
   2  -7   9        6.34        8.21      1.68 o
   3  -7   9       44.73       39.88      4.05 o
   4  -7   9       23.43       31.06      6.22 o
   5  -7   9       36.89       41.77      5.52 o
   6  -7   9       24.47        8.54      5.04 o
   7  -7   9       16.97       21.11      6.96 o
   8  -7   9       10.48        7.19      5.70 o
  -6  -6   9       43.11       38.68      9.18 o
  -5  -6   9        5.73       11.64      5.91 o
  -4  -6   9        3.38        6.34      3.30 o
  -3  -6   9       15.41       16.13      2.88 o
  -2  -6   9       24.10       27.69      3.02 o
  -1  -6   9        3.13        5.34      1.21 o
   0  -6   9       22.43       16.65      1.96 o
   1  -6   9       19.99       12.74      2.85 o
   2  -6   9       44.23       53.06      3.06 o
   3  -6   9       59.83       65.35      3.80 o
   4  -6   9       65.68       63.47      5.77 o
   5  -6   9      109.81      123.68     11.44 o
   6  -6   9       53.11       25.58      6.70 o
   7  -6   9      159.89      143.36     12.92 o
   8  -6   9      121.15      117.22     12.23 o
  -7  -5   9       73.11      100.31     12.36 o
  -6  -5   9       73.26       84.96     11.03 o
  -5  -5   9        0.30        2.48      3.97 o
  -4  -5   9       49.21       43.66      5.62 o
  -3  -5   9      577.31      614.54     12.18 o
  -2  -5   9      357.02      325.18      9.46 o
  -1  -5   9      128.53      111.74      3.02 o
   0  -5   9      140.41      112.72      3.05 o
   1  -5   9       11.23       12.90      1.68 o
   2  -5   9        3.82        1.10      1.00 o
   3  -5   9      178.62      179.03      5.32 o
   4  -5   9      507.40      512.91     15.43 o
   5  -5   9        0.15        1.39      2.10 o
   6  -5   9       15.91       13.02      3.63 o
   7  -5   9       21.16        9.75      5.19 o
   8  -5   9       16.61       15.40      6.17 o
  -8  -4   9       50.44       52.88      9.34 o
  -7  -4   9       19.15       22.87      6.68 o
  -6  -4   9       17.65       10.51      4.81 o
  -5  -4   9        3.10        2.83      2.24 o
  -4  -4   9       96.78       89.11      5.38 o
  -3  -4   9        0.96        3.60      1.56 o
  -2  -4   9      249.01      237.36      7.05 o
  -1  -4   9      209.83      188.51      3.48 o
   0  -4   9       95.20       99.74      3.07 o
   1  -4   9      296.58      335.58      5.02 o
   2  -4   9       49.12       66.64      2.58 o
   3  -4   9      512.89      504.77      9.11 o
   4  -4   9       29.09       28.99      3.67 o
   5  -4   9      305.07      271.62      9.79 o
   6  -4   9        8.40        1.96      2.16 o
   7  -4   9       12.71        7.55      4.32 o
   8  -4   9        5.86        4.04      4.53 o
   9  -4   9       42.61       36.38      7.24 o
  -8  -3   9        3.60        4.09      4.40 o
  -7  -3   9       13.41       11.05      5.22 o
  -6  -3   9        0.73        1.35      2.10 o
  -5  -3   9       99.79      105.17      5.40 o
  -4  -3   9      171.14      171.78     11.96 o
  -3  -3   9      566.63      579.51     10.41 o
  -2  -3   9      591.79      590.77      8.28 o
  -1  -3   9      129.12      111.89      3.07 o
   0  -3   9       22.73       15.93      1.26 o
   1  -3   9       48.30       46.67      1.77 o
   2  -3   9      488.99      512.67      5.75 o
   3  -3   9       44.19       39.62      1.78 o
   4  -3   9      861.99      826.69     18.94 o
   5  -3   9       37.13       34.19      3.75 o
   6  -3   9       25.06       26.95      3.57 o
   7  -3   9       17.43       16.58      5.24 o
   8  -3   9       24.70       40.73      6.93 o
  -8  -2   9        0.02        3.61      3.89 o
  -7  -2   9      359.40      384.60     11.70 o
  -6  -2   9       37.53       40.61      3.89 o
  -5  -2   9     1181.80     1155.04     19.17 o
  -4  -2   9      207.91      205.41     16.50 o
  -3  -2   9      854.41      846.39     13.68 o
  -2  -2   9      748.96      800.31     10.71 o
  -1  -2   9      231.71      248.55      4.09 o
   0  -2   9       15.20       35.63      1.50 o
   1  -2   9      368.63      381.85      5.04 o
   2  -2   9        9.46       14.87      1.37 o
   3  -2   9        7.70        5.44      2.06 o
   4  -2   9       34.36       36.35      3.64 o
   5  -2   9      259.51      258.40      8.87 o
   6  -2   9       65.40       63.04      4.71 o
   7  -2   9        1.45        0.36      3.27 o
   8  -2   9        6.17        9.03      4.60 o
  -9  -1   9      279.09      324.26     15.86 o
  -8  -1   9       37.28       50.17      6.93 o
  -7  -1   9       83.18       77.93      4.74 o
  -6  -1   9      263.33      246.31     11.04 o
  -5  -1   9      151.47      148.69      5.12 o
  -4  -1   9      175.92      161.60      5.12 o
  -3  -1   9      695.82      668.24     10.34 o
  -2  -1   9       15.75       10.78      1.03 o
  -1  -1   9      159.29      147.01      2.76 o
   0  -1   9       51.04       39.23      1.79 o
   1  -1   9     1732.55     1831.48     15.96 o
   2  -1   9       39.22       51.64      2.58 o
   3  -1   9      142.48      167.35      5.39 o
   4  -1   9      193.71      188.59      8.02 o
   5  -1   9      120.54      112.19      6.06 o
   6  -1   9        7.76        4.58      3.68 o
   7  -1   9       11.69        9.44      4.53 o
   8  -1   9       42.30       36.10      6.88 o
  -9   0   9       16.97       17.78      5.19 o
  -8   0   9       62.64       64.08      4.37 o
  -7   0   9      115.88      114.70      5.87 o
  -6   0   9       13.96       16.52      2.10 o
  -5   0   9        3.25        2.60      1.34 o
  -4   0   9      105.65       92.22      3.28 o
  -3   0   9      785.69      854.77     11.02 o
  -2   0   9       38.97       35.14      1.61 o
  -1   0   9      907.35     1017.07     10.13 o
   0   0   9      729.76      708.68      8.53 o
   1   0   9       97.84      108.38      2.13 o
   2   0   9      590.34      626.65      7.85 o
   3   0   9       83.17       75.57      4.72 o
   4   0   9      127.60      118.76      5.90 o
   5   0   9       41.06       38.96      3.99 o
   6   0   9      187.03      172.31      9.77 o
   7   0   9        5.36        3.86      4.40 o
   8   0   9       50.74       52.67      8.37 o
  -9   1   9       38.18       53.98      6.75 o
  -8   1   9        2.03        2.34      1.92 o
  -7   1   9       12.28       15.52      4.05 o
  -6   1   9      115.88      110.92      4.46 o
  -5   1   9        0.93        5.33      1.54 o
  -4   1   9      229.02      221.04      5.23 o
  -3   1   9      100.06       83.94      3.37 o
  -2   1   9      381.99      341.73      5.31 o
  -1   1   9      237.98      228.05      6.23 o
   0   1   9      335.06      369.44      5.09 o
   1   1   9      192.48      174.15      3.13 o
   2   1   9      409.96      429.70      5.85 o
   3   1   9      104.01       86.20      5.69 o
   4   1   9      662.68      632.53     16.21 o
   5   1   9       53.81       51.00      4.73 o
   6   1   9       20.07       13.71      4.81 o
   7   1   9        1.00        1.56      4.12 o
   8   1   9        1.20       -0.87      4.66 o
  -9   2   9        1.39        2.71      3.71 o
  -8   2   9       61.66       66.01      6.49 o
  -7   2   9        0.04        3.05      1.82 o
  -6   2   9       25.51       28.60      2.92 o
  -5   2   9      136.76      131.23      5.34 o
  -4   2   9       13.31        7.86      1.83 o
  -3   2   9        0.96       -0.44      0.65 o
  -2   2   9      379.19      387.65      5.39 o
  -1   2   9        0.13        0.11      0.60 o
   0   2   9      144.45      150.61      3.23 o
   1   2   9      432.35      455.11     10.16 o
   2   2   9       36.68       36.38      2.15 o
   3   2   9      153.84      163.53      7.50 o
   4   2   9       27.88       34.52      9.43 o
   5   2   9       70.40       55.14      9.86 o
   6   2   9       44.23       37.45      7.42 o
   7   2   9        1.65        0.20      4.22 o
  -9   3   9        8.20       10.74      4.50 o
  -8   3   9       10.61        5.91      3.86 o
  -7   3   9       52.07       47.42      4.76 o
  -6   3   9       24.82       23.29      3.87 o
  -5   3   9        0.89        1.31      1.50 o
  -4   3   9      205.68      199.98      6.95 o
  -3   3   9      264.74      297.54      6.24 o
  -2   3   9        0.06        1.66      0.84 o
  -1   3   9      166.68      169.77      4.87 o
   0   3   9      924.75      958.83     10.91 o
   1   3   9        0.82        1.34      0.98 o
   2   3   9      538.82      574.00     10.64 o
   3   3   9       13.65        7.33      2.59 o
   4   3   9        0.00        1.05      2.21 o
   5   3   9       34.80       37.32      7.62 o
   6   3   9      125.15      148.12     13.84 o
   7   3   9       14.64       16.68      6.96 o
  -9   4   9       47.47       58.05      8.11 o
  -8   4   9      261.28      243.80     14.25 o
  -7   4   9       18.50       15.89      3.31 o
  -6   4   9      997.03     1021.00     37.34 o
  -5   4   9       38.96       29.43      3.51 o
  -4   4   9       53.52       50.00      4.10 o
  -3   4   9        8.14        7.69      1.91 o
  -2   4   9      189.66      207.00      4.95 o
  -1   4   9      218.14      220.12      4.51 o
   0   4   9      420.80      436.53      8.69 o
   1   4   9      907.84      915.55     12.75 o
   2   4   9        0.23        0.21      1.42 o
   3   4   9       14.29       15.00      3.67 o
   4   4   9       21.67       32.95      7.60 o
   5   4   9       45.57       32.95      8.44 o
   6   4   9        0.75        7.19      5.50 o
  -9   5   9       18.30       16.14      5.73 o
  -8   5   9      109.18       90.26     10.00 o
  -7   5   9       99.91       91.64     10.00 o
  -6   5   9       12.66       11.42      3.33 o
  -5   5   9      182.64      187.85      8.88 o
  -4   5   9        1.25        2.83      1.63 o
  -3   5   9      169.80      178.10      5.79 o
  -2   5   9      152.69      141.58      5.18 o
  -1   5   9        0.06        1.21      1.10 o
   0   5   9      516.99      454.54      8.44 o
   1   5   9        2.57        4.29      1.35 o
   2   5   9      413.94      380.64     19.08 o
   3   5   9        0.41       -1.34      2.00 o
   4   5   9        5.06        3.94      5.50 o
   5   5   9        0.68       -1.36      5.42 o
  -9   6   9        0.32        4.89      3.66 o
  -8   6   9        1.28        3.55      3.30 o
  -7   6   9        2.46        5.99      4.78 o
  -6   6   9       11.89        7.57      4.91 o
  -5   6   9        0.05        1.44      2.59 o
  -4   6   9      325.45      328.36      8.78 o
  -3   6   9        0.27       -0.49      0.98 o
  -2   6   9      291.05      249.49      5.49 o
  -1   6   9       19.65       22.34      2.83 o
   0   6   9        0.17       -0.70      1.44 o
   1   6   9      143.14      143.50      4.50 o
   2   6   9       40.30       43.18      4.56 o
   3   6   9       47.95       46.65      6.19 o
   4   6   9       28.51       33.90      9.75 o
  -8   7   9        4.33       -2.69      4.40 o
  -7   7   9       15.43       17.15      4.64 o
  -6   7   9       15.76       14.57      4.45 o
  -5   7   9        0.15       -1.23      2.18 o
  -4   7   9        3.67        4.79      2.11 o
  -3   7   9        1.41        2.30      1.40 o
  -2   7   9        3.41        3.71      2.11 o
  -1   7   9        1.67        1.38      2.04 o
   0   7   9      137.18      163.39      7.22 o
   1   7   9      245.78      290.62     15.40 o
   2   7   9       39.46       41.51      6.14 o
   3   7   9       39.57       54.74      7.04 o
  -8   8   9       23.15       27.99      8.44 o
  -7   8   9        0.95        1.48      5.47 o
  -6   8   9       77.95       82.63     12.28 o
  -5   8   9       19.46       13.68      4.12 o
  -4   8   9       21.32       12.73      3.75 o
  -3   8   9       85.20       67.00      8.08 o
  -2   8   9        5.48        6.16      2.58 o
  -1   8   9       27.32       22.91      3.86 o
   0   8   9        0.63        1.03      2.46 o
   1   8   9       46.91       24.12      6.55 o
   2   8   9       22.64        9.01      5.63 o
  -6   9   9        1.46        4.58      5.99 o
  -5   9   9       14.73       13.22      4.36 o
  -4   9   9       66.74       62.45      8.88 o
  -3   9   9        1.38        7.32      4.76 o
  -2   9   9       62.53       48.24      4.86 o
  -1   9   9        0.01        1.90      2.68 o
   0   9   9        6.93        1.02      4.27 o
   1   9   9        1.18        2.51      4.84 o
  -4  10   9        7.56        9.87      6.11 o
  -3  10   9      174.79      212.41     14.53 o
   2 -11  10        0.25        0.05      4.55 o
   3 -11  10        1.90        2.12      4.94 o
  -1 -10  10        5.66        9.18      5.40 o
   0 -10  10       56.38       64.15      5.35 o
   1 -10  10      102.27      116.37      7.00 o
   2 -10  10        0.01       -2.39      2.21 o
   3 -10  10       78.77       90.08     10.16 o
   4 -10  10       20.01       23.66      6.83 o
   5 -10  10        0.61        2.23      4.18 o
  -3  -9  10      179.93      175.95     23.56 o
  -2  -9  10        8.09        8.77      5.12 o
  -1  -9  10      141.37      162.30     11.77 o
   0  -9  10       69.18       66.45      5.19 o
   1  -9  10       63.03       51.29      6.00 o
   2  -9  10       38.28       36.96      4.09 o
   3  -9  10       64.40       61.14      8.21 o
   4  -9  10        1.64        1.04      3.21 o
   5  -9  10        0.02       -0.41      3.30 o
   6  -9  10       84.91       98.01     13.89 o
  -4  -8  10        0.37        3.86      6.60 o
  -3  -8  10       43.19       40.85      6.27 o
  -2  -8  10      124.32       99.23     10.86 o
  -1  -8  10        4.34        2.76      2.52 o
   0  -8  10      321.90      305.51      9.93 o
   1  -8  10       66.83       74.73     10.66 o
   2  -8  10      103.99      111.04      7.95 o
   3  -8  10       92.10       84.35      5.76 o
   4  -8  10       35.68       31.51      4.00 o
   5  -8  10      245.60      256.54     18.73 o
   6  -8  10        0.50       -0.26      4.86 o
   7  -8  10      241.83      316.38     20.93 o
  -5  -7  10      129.74      144.31     15.81 o
  -4  -7  10      179.66      232.06     17.93 o
  -3  -7  10       23.60       20.54      3.50 o
  -2  -7  10       82.14       74.01      5.31 o
  -1  -7  10       84.46       94.08      3.48 o
   0  -7  10        0.38        2.09      1.53 o
   1  -7  10      175.11      178.33      6.37 o
   2  -7  10       70.98       78.27      3.67 o
   3  -7  10       41.14       45.17      6.90 o
   4  -7  10        4.17        5.64      3.43 o
   5  -7  10       35.76       30.58      5.13 o
   6  -7  10       67.08       61.19     10.08 o
   7  -7  10        7.34        4.58      5.65 o
   8  -7  10        1.02       14.48      6.80 o
  -6  -6  10       33.11       19.47      7.75 o
  -5  -6  10      124.92      120.26     13.28 o
  -4  -6  10        0.39        4.94      4.73 o
  -3  -6  10       75.36       88.18      6.29 o
  -2  -6  10       65.39       64.64      5.19 o
  -1  -6  10       44.54       48.56      3.97 o
   0  -6  10       96.57      102.51      4.11 o
   1  -6  10      196.72      198.68      5.24 o
   2  -6  10       45.92       46.15      2.65 o
   3  -6  10        1.52        2.19      1.48 o
   4  -6  10       37.05       29.02      4.44 o
   5  -6  10      285.69      293.59     14.24 o
   6  -6  10       12.51       10.41      5.22 o
   7  -6  10      206.68      194.81     14.81 o
   8  -6  10       31.80       19.88      6.98 o
  -7  -5  10       36.75       39.42      8.98 o
  -6  -5  10       66.17       48.56      9.31 o
  -5  -5  10        2.48       -2.38      3.74 o
  -4  -5  10       56.84       53.86      5.58 o
  -3  -5  10       28.95       27.60      3.01 o
  -2  -5  10       44.67       41.49      3.29 o
  -1  -5  10       70.36       71.25      2.69 o
   0  -5  10      349.61      366.33      6.17 o
   1  -5  10       62.33       68.53      2.74 o
   2  -5  10       15.64       14.16      2.30 o
   3  -5  10      157.58      157.50      5.13 o
   4  -5  10       29.10       24.44      3.90 o
   5  -5  10        0.19        1.62      2.29 o
   6  -5  10       71.60       68.38      7.27 o
   7  -5  10      102.51      109.08     11.18 o
   8  -5  10        3.95        5.40      4.94 o
  -7  -4  10       10.77        8.75      5.65 o
  -6  -4  10       15.76        9.82      5.17 o
  -5  -4  10       80.82       87.67      8.77 o
  -4  -4  10        6.62        4.45      2.13 o
  -3  -4  10       20.48       28.83      3.89 o
  -2  -4  10      273.22      263.50      6.85 o
  -1  -4  10       32.29       28.27      2.59 o
   0  -4  10      130.63      111.42      3.01 o
   1  -4  10      299.56      312.94      5.48 o
   2  -4  10      214.77      216.57      4.14 o
   3  -4  10        0.05        0.75      1.18 o
   4  -4  10        0.18        0.80      1.73 o
   5  -4  10       70.94       67.96      5.41 o
   6  -4  10      103.64       89.75      6.13 o
   7  -4  10       40.25       32.57      7.11 o
   8  -4  10       62.33       61.42      8.98 o
  -8  -3  10       19.49        5.19      4.96 o
  -7  -3  10       18.26       14.63      5.70 o
  -6  -3  10      102.32       93.68      6.29 o
  -5  -3  10        1.74        3.42      2.11 o
  -4  -3  10       31.43       25.95      3.26 o
  -3  -3  10       80.57       77.98      3.69 o
  -2  -3  10       15.72       21.10      1.90 o
  -1  -3  10      501.54      479.54      7.05 o
   0  -3  10       64.87       62.10      2.09 o
   1  -3  10      183.98      197.27      3.66 o
   2  -3  10       75.26       80.15      2.01 o
   3  -3  10       18.55       17.88      2.27 o
   4  -3  10      124.23      118.14     11.41 o
   5  -3  10       93.19       85.82      5.54 o
   6  -3  10       30.79       33.76      4.23 o
   7  -3  10       25.72       21.95      5.68 o
   8  -3  10       12.76        9.03      4.63 o
  -8  -2  10       15.12       16.19      5.70 o
  -7  -2  10      478.28      471.13     20.41 o
  -6  -2  10        1.66        1.60      1.92 o
  -5  -2  10      575.25      552.97     13.02 o
  -4  -2  10      194.41      195.94      6.19 o
  -3  -2  10       75.45       78.32      3.40 o
  -2  -2  10      183.65      186.85      3.22 o
  -1  -2  10       88.47       97.71      2.54 o
   0  -2  10       46.17       52.12      1.76 o
   1  -2  10       92.77      108.67      2.46 o
   2  -2  10        0.18        1.26      0.86 o
   3  -2  10      528.41      525.79     10.59 o
   4  -2  10      255.25      258.19      9.19 o
   5  -2  10       23.31       25.76      3.52 o
   6  -2  10       40.94       39.19     10.73 o
   7  -2  10       13.90        7.27      4.35 o
   8  -2  10        1.62        7.83      4.40 o
  -9  -1  10      292.40      330.45     16.91 o
  -8  -1  10      213.43      249.56     14.04 o
  -7  -1  10       23.98       26.78      3.44 o
  -6  -1  10      164.00      154.39      6.65 o
  -5  -1  10      236.22      243.52      7.86 o
  -4  -1  10        5.54        5.61      1.61 o
  -3  -1  10      408.89      408.55      6.68 o
  -2  -1  10      769.32      762.38      9.71 o
  -1  -1  10     1156.05     1277.55     12.43 o
   0  -1  10       81.23       72.05      2.68 o
   1  -1  10     1741.37     1912.83     16.54 o
   2  -1  10      319.12      354.88      6.64 o
   3  -1  10      530.07      524.30     18.18 o
   4  -1  10      667.08      661.61     16.51 o
   5  -1  10       10.06        8.55      2.46 o
   6  -1  10       47.36       35.52      4.40 o
   7  -1  10       35.81       39.04      7.14 o
   8  -1  10       16.14       12.82      5.45 o
  -9   0  10       87.14      110.21      9.75 o
  -8   0  10       39.11       51.88      7.16 o
  -7   0  10       65.41       75.59      5.33 o
  -6   0  10        0.04        3.41      1.98 o
  -5   0  10       36.64       40.11      3.09 o
  -4   0  10        4.98        4.83      1.58 o
  -3   0  10      369.47      394.38      5.97 o
  -2   0  10      361.62      397.39      5.81 o
  -1   0  10       13.86       17.95      1.27 o
   0   0  10      385.20      392.90      5.42 o
   1   0  10       51.61       48.96      1.62 o
   2   0  10      232.07      241.27      4.38 o
   3   0  10      407.72      406.64     11.97 o
   4   0  10        5.00        2.93      2.00 o
   5   0  10       80.18       74.93      8.08 o
   6   0  10      114.43      117.73     10.69 o
   7   0  10       23.79       20.95      6.09 o
   8   0  10       79.33       83.07     10.21 o
  -9   1  10       50.95       48.25      7.14 o
  -8   1  10       84.50       96.86      8.83 o
  -7   1  10        6.59        9.55      2.45 o
  -6   1  10        1.31        4.96      1.79 o
  -5   1  10        0.58        0.85      1.41 o
  -4   1  10       51.02       49.03      3.55 o
  -3   1  10       97.89      108.71      3.45 o
  -2   1  10       40.92       36.39      1.49 o
  -1   1  10      440.16      464.52      8.38 o
   0   1  10      106.75      115.58      2.58 o
   1   1  10      163.60      178.22      3.10 o
   2   1  10      413.25      409.52      5.83 o
   3   1  10       54.32       58.32      4.88 o
   4   1  10      263.97      273.95     14.30 o
   5   1  10        1.20        2.68      2.34 o
   6   1  10        0.46        1.41      3.79 o
   7   1  10       17.91       12.41      5.63 o
  -9   2  10       37.56       53.24      7.24 o
  -8   2  10       29.56       19.11      5.22 o
  -7   2  10       42.90       46.71      4.89 o
  -6   2  10        0.51        0.99      1.62 o
  -5   2  10       12.22        8.66      2.19 o
  -4   2  10       19.05       16.28      3.01 o
  -3   2  10      204.87      197.68      4.07 o
  -2   2  10      287.86      293.23      4.99 o
  -1   2  10       41.13       36.65      1.63 o
   0   2  10      267.16      270.28      4.66 o
   1   2  10      334.40      337.20      5.15 o
   2   2  10        5.38        3.40      1.33 o
   3   2  10      353.16      361.45     12.17 o
   4   2  10      176.13      194.68      8.88 o
   5   2  10        7.06        5.09      4.60 o
   6   2  10       23.25       25.28      7.01 o
   7   2  10       31.39       18.75      6.86 o
  -9   3  10        2.18        2.12      4.25 o
  -8   3  10      169.83      178.87     12.02 o
  -7   3  10       16.55       11.28      2.75 o
  -6   3  10        0.33       -1.99      1.72 o
  -5   3  10        0.12       -0.43      1.49 o
  -4   3  10      845.02      834.16     18.04 o
  -3   3  10      103.07       89.90      3.93 o
  -2   3  10      898.33      877.24     13.53 o
  -1   3  10      214.88      215.97      4.59 o
   0   3  10        1.87       -0.18      0.92 o
   1   3  10       30.83       35.55      2.18 o
   2   3  10      469.38      480.41     19.17 o
   3   3  10      137.54      137.56      7.65 o
   4   3  10      214.14      192.20     10.62 o
   5   3  10       28.23       15.96      6.11 o
   6   3  10        7.31        6.50      5.73 o
  -9   4  10       25.58       39.27      7.67 o
  -8   4  10      320.26      345.75     17.88 o
  -7   4  10        6.53        4.62      2.67 o
  -6   4  10       92.29       94.45      6.44 o
  -5   4  10       94.76      109.18      6.60 o
  -4   4  10        1.05        2.52      1.54 o
  -3   4  10      127.43      128.94      4.83 o
  -2   4  10      217.63      200.03      4.98 o
  -1   4  10      423.01      407.12     12.98 o
   0   4  10       99.48      100.84      3.68 o
   1   4  10       20.62       19.14      1.92 o
   2   4  10      123.85      125.99      5.95 o
   3   4  10        5.49        4.13      2.86 o
   4   4  10      115.12      110.18     12.54 o
   5   4  10        3.18       -1.28      4.43 o
   6   4  10       15.68       10.44      6.65 o
  -9   5  10       27.10       32.49      7.75 o
  -8   5  10       34.64       36.56      7.83 o
  -7   5  10        0.39        0.64      3.81 o
  -6   5  10      141.55      133.66      7.85 o
  -5   5  10      166.01      136.50      7.83 o
  -4   5  10       10.13       10.95      2.18 o
  -3   5  10      110.65       95.96      4.96 o
  -2   5  10      293.42      237.12      5.47 o
  -1   5  10      136.67      140.86      7.57 o
   0   5  10     1236.40     1117.27     15.59 o
   1   5  10      143.05      139.72      4.33 o
   2   5  10      186.21      192.67      8.11 o
   3   5  10      157.15      172.79      7.62 o
   4   5  10        2.95        2.97      5.32 o
   5   5  10        8.77        0.90      5.99 o
  -9   6  10       22.15       13.74      4.64 o
  -8   6  10        4.39        4.71      5.40 o
  -7   6  10       21.28       18.57      6.73 o
  -6   6  10       31.20       18.98      6.60 o
  -5   6  10       30.34       19.51      4.29 o
  -4   6  10        3.42        3.49      2.18 o
  -3   6  10       83.96       71.58      4.20 o
  -2   6  10      152.69      140.61      5.06 o
  -1   6  10       54.52       66.98      4.29 o
   0   6  10       33.61       24.47      3.89 o
   1   6  10       74.10       78.60      5.66 o
   2   6  10       26.66       26.12      3.99 o
   3   6  10        9.55       10.74      4.34 o
   4   6  10       89.80       94.27     14.22 o
  -8   7  10        5.04        3.91      4.20 o
  -7   7  10       49.47       54.76      7.23 o
  -6   7  10       54.91       59.08      7.41 o
  -5   7  10        2.92       -1.16      2.16 o
  -4   7  10       51.27       52.69      4.34 o
  -3   7  10        1.57        2.37      2.13 o
  -2   7  10        1.19        0.41      1.97 o
  -1   7  10       14.95       16.24      3.22 o
   0   7  10      148.48      153.84      7.05 o
   1   7  10       32.50       28.70      6.29 o
   2   7  10        6.16        3.35      4.76 o
   3   7  10       21.52       18.20      5.16 o
  -7   8  10       29.68       22.72      7.88 o
  -6   8  10        0.00       -4.37      4.58 o
  -5   8  10       70.44       71.56     16.16 o
  -4   8  10       36.81       30.14      5.72 o
  -3   8  10       18.67       12.25      4.91 o
  -2   8  10       20.98       11.82      5.32 o
  -1   8  10       22.45       28.22      5.65 o
   0   8  10        0.08        2.56      2.48 o
   1   8  10        2.39       -0.74      4.14 o
   2   8  10        6.96       -0.54      4.37 o
  -6   9  10       48.51       41.14     10.62 o
  -5   9  10       35.51       27.49      5.64 o
  -4   9  10       29.75       35.82      7.47 o
  -3   9  10      115.75      113.94     11.00 o
  -2   9  10        2.92        2.56      2.75 o
  -1   9  10        9.23       10.48      3.58 o
   0   9  10       42.42       39.91      7.83 o
  -1 -10  11      101.96      132.06     12.05 o
   0 -10  11      110.50      138.69      7.41 o
   1 -10  11      246.49      310.99     11.08 o
   2 -10  11       45.73       46.51      4.59 o
   3 -10  11       60.90       63.50      9.21 o
   4 -10  11       35.12       32.92      7.60 o
   5 -10  11        1.29        0.08      4.14 o
  -3  -9  11       90.16       83.42     10.67 o
  -2  -9  11       23.48       16.73      6.04 o
  -1  -9  11       86.98      104.02     10.18 o
   0  -9  11       33.16       35.83      4.31 o
   1  -9  11      118.25      122.32      6.72 o
   2  -9  11      181.30      174.14      7.42 o
   3  -9  11       30.24       31.57      6.63 o
   4  -9  11       22.49       16.41      4.68 o
   5  -9  11        1.41       -1.48      3.59 o
   6  -9  11        0.65       -0.49      5.83 o
  -4  -8  11       10.77       11.44      7.80 o
  -3  -8  11       30.69       27.41      5.48 o
  -2  -8  11       48.67       53.01      6.43 o
  -1  -8  11       33.01       26.09      3.32 o
   0  -8  11       13.47       10.07      2.98 o
   1  -8  11       95.94       82.91     11.50 o
   2  -8  11      172.10      174.20      9.57 o
   3  -8  11        0.85        0.91      2.28 o
   4  -8  11        3.31        0.50      2.39 o
   5  -8  11        0.08        0.61      4.48 o
   6  -8  11        1.01        3.84      5.55 o
   7  -8  11        3.91       21.72      8.03 o
  -5  -7  11       59.15       59.15     11.56 o
  -4  -7  11       87.30       85.50     12.84 o
  -3  -7  11      147.19      165.77      7.79 o
  -2  -7  11       16.35       17.96      3.29 o
  -1  -7  11       80.78       93.87      5.22 o
   0  -7  11      126.10      129.18      5.58 o
   1  -7  11       48.08       46.47      3.67 o
   2  -7  11       46.25       51.16      3.02 o
   3  -7  11       47.21       54.58      4.60 o
   4  -7  11        0.08        2.35      2.08 o
   5  -7  11        5.84        5.42      5.40 o
   6  -7  11        2.27        1.79      4.91 o
   7  -7  11       48.18       56.13      9.95 o
  -6  -6  11        6.74        5.73      5.94 o
  -5  -6  11      184.67      149.15     15.09 o
  -4  -6  11       87.42      104.22     12.69 o
  -3  -6  11      206.03      178.01      8.72 o
  -2  -6  11      303.00      309.31      9.96 o
  -1  -6  11      100.26      101.28      4.87 o
   0  -6  11       44.62       37.09      3.35 o
   1  -6  11      412.62      413.25      8.02 o
   2  -6  11      172.52      162.17      4.58 o
   3  -6  11      172.92      169.65     12.50 o
   4  -6  11      142.42      134.74      8.32 o
   5  -6  11       97.08       80.96      6.98 o
   6  -6  11       11.90       15.17      6.22 o
   7  -6  11        4.80        9.49      5.58 o
   8  -6  11       20.40       20.72      7.27 o
  -7  -5  11      109.95      118.73     13.71 o
  -6  -5  11       81.70       98.13     12.25 o
  -5  -5  11        0.85        6.55      4.89 o
  -4  -5  11        3.14       -1.29      2.22 o
  -3  -5  11       24.56       20.04      2.76 o
  -2  -5  11        0.78        1.38      1.54 o
  -1  -5  11       22.50       27.59      2.24 o
   0  -5  11      121.72      112.90      3.38 o
   1  -5  11      293.14      261.57      5.84 o
   2  -5  11        0.42        0.79      1.05 o
   3  -5  11        0.03        1.22      1.62 o
   4  -5  11        7.34        6.77      2.57 o
   5  -5  11       14.49       10.60      5.55 o
   6  -5  11        2.00        7.60      4.14 o
   7  -5  11       96.14       93.91     11.00 o
   8  -5  11       18.81       15.68      6.52 o
  -7  -4  11        1.35       -0.28      5.12 o
  -6  -4  11      102.37       74.29     10.05 o
  -5  -4  11       74.71       71.84      6.15 o
  -4  -4  11       34.69       35.28      7.96 o
  -3  -4  11        0.57        4.05      1.65 o
  -2  -4  11       44.62       44.40      2.24 o
  -1  -4  11      128.59      112.45      3.30 o
   0  -4  11      140.33      129.14      3.36 o
   1  -4  11      632.74      612.11      8.04 o
   2  -4  11       87.48       86.20      3.73 o
   3  -4  11      174.57      174.21      6.12 o
   4  -4  11       13.08       10.90      2.91 o
   5  -4  11        6.04       10.38      3.01 o
   6  -4  11       37.93       28.17      6.98 o
   7  -4  11        9.82       19.26      6.19 o
   8  -4  11       25.26       29.78      7.62 o
  -8  -3  11        2.11        1.36      4.60 o
  -7  -3  11       23.63       18.91      6.29 o
  -6  -3  11       17.19       18.39      5.76 o
  -5  -3  11      291.03      281.50     10.56 o
  -4  -3  11        0.60        0.89      1.78 o
  -3  -3  11     1983.23     1949.14     28.13 o
  -2  -3  11      104.39      100.36      4.44 o
  -1  -3  11     1315.01     1273.24     14.60 o
   0  -3  11      193.84      183.87      3.34 o
   1  -3  11       42.01       44.69      3.04 o
   2  -3  11      196.72      215.29      4.20 o
   3  -3  11      215.91      241.54      7.03 o
   4  -3  11       23.88       20.69      3.41 o
   5  -3  11        0.11       -0.30      1.83 o
   6  -3  11        5.94        2.53      2.41 o
   7  -3  11       36.08       30.93      6.80 o
   8  -3  11       13.61       17.55      6.32 o
  -8  -2  11       29.62       36.79      7.37 o
  -7  -2  11      471.45      513.65     22.28 o
  -6  -2  11        1.41        3.37      2.83 o
  -5  -2  11      534.80      519.07     11.60 o
  -4  -2  11      331.85      316.25      8.39 o
  -3  -2  11        0.05        2.74      1.23 o
  -2  -2  11     1414.27     1458.19     15.66 o
  -1  -2  11      598.36      581.33      7.55 o
   0  -2  11       15.35       19.48      1.26 o
   1  -2  11        0.13        0.71      0.60 o
   2  -2  11      119.08      101.17      4.41 o
   3  -2  11      223.18      242.37      6.87 o
   4  -2  11       49.69       48.84      4.59 o
   5  -2  11      340.02      340.00     11.38 o
   6  -2  11       40.39       48.57      5.03 o
   7  -2  11        5.77        1.46      3.84 o
   8  -2  11       23.23        8.93      5.30 o
  -9  -1  11        7.05       11.00      5.55 o
  -8  -1  11      102.89      105.68     10.08 o
  -7  -1  11       77.70       79.70      5.59 o
  -6  -1  11      189.10      174.61     11.73 o
  -5  -1  11      271.79      262.13      9.54 o
  -4  -1  11       16.96       18.15      2.38 o
  -3  -1  11       24.98       28.64      2.18 o
  -2  -1  11       21.12       14.97      1.46 o
  -1  -1  11      416.76      475.72      6.14 o
   0  -1  11       79.28      103.78      2.44 o
   1  -1  11      672.14      700.53      7.43 o
   2  -1  11      390.52      390.71     10.66 o
   3  -1  11       21.36       16.36      2.27 o
   4  -1  11       50.95       47.75      4.59 o
   5  -1  11       20.62       18.87      3.51 o
   6  -1  11       12.51       14.12      5.50 o
   7  -1  11        4.67        3.40      4.27 o
   8  -1  11       55.96       67.41      9.57 o
  -9   0  11      109.76      122.16     10.39 o
  -8   0  11       18.26       11.33      4.86 o
  -7   0  11      351.94      375.23     11.58 o
  -6   0  11      172.30      166.87      7.23 o
  -5   0  11       96.47       89.42      3.76 o
  -4   0  11        5.14        2.59      1.25 o
  -3   0  11       53.07       50.83      2.85 o
  -2   0  11      109.42      111.04      2.69 o
  -1   0  11      247.65      218.50      4.01 o
   0   0  11      785.02      814.79      9.53 o
   1   0  11      461.65      535.74      6.61 o
   2   0  11        8.34        5.75      1.69 o
   3   0  11      142.97      159.63      7.43 o
   4   0  11      168.55      168.99      7.91 o
   5   0  11       85.30       77.37      5.85 o
   6   0  11      426.64      408.04     19.95 o
   7   0  11        4.50       17.68      6.42 o
  -9   1  11        1.98        5.17      4.60 o
  -8   1  11      144.37      144.16     10.80 o
  -7   1  11        0.12        2.27      2.21 o
  -6   1  11      610.49      555.57     14.63 o
  -5   1  11       91.43       82.25      5.44 o
  -4   1  11       21.89       17.47      2.59 o
  -3   1  11       65.69       79.18      2.58 o
  -2   1  11       85.11       65.60      2.14 o
  -1   1  11        8.83        8.48      1.03 o
   0   1  11      331.72      331.42      4.87 o
   1   1  11      171.66      179.00      3.23 o
   2   1  11      165.31      174.77      8.95 o
   3   1  11       97.18       75.32      9.27 o
   4   1  11        0.57       -0.28      1.93 o
   5   1  11      139.57      134.61     12.06 o
   6   1  11        6.97        6.65      4.73 o
   7   1  11       64.55       71.17     10.34 o
  -9   2  11       26.36       32.26      6.73 o
  -8   2  11        1.37        1.15      3.74 o
  -7   2  11       28.20       22.62      3.50 o
  -6   2  11      200.33      211.92      8.51 o
  -5   2  11        7.65        4.83      1.99 o
  -4   2  11      186.56      204.53      7.25 o
  -3   2  11      242.25      248.69      6.35 o
  -2   2  11      274.51      249.18      6.35 o
  -1   2  11       64.34       62.00      2.78 o
   0   2  11      532.19      493.30      6.97 o
   1   2  11      157.28      156.73      3.69 o
   2   2  11        0.07        2.24      1.59 o
   3   2  11      172.34      168.80      8.34 o
   4   2  11      490.37      506.99     15.95 o
   5   2  11        7.33        4.48      4.22 o
   6   2  11      205.16      218.35     15.71 o
   7   2  11       47.85       31.57      8.24 o
  -9   3  11       18.93       22.23      6.45 o
  -8   3  11        1.59        0.77      4.17 o
  -7   3  11       83.54       88.78      6.18 o
  -6   3  11      153.72      150.63      7.52 o
  -5   3  11      188.38      190.29      9.62 o
  -4   3  11      889.12      867.27     18.08 o
  -3   3  11       51.22       59.53      3.46 o
  -2   3  11      723.73      697.81     10.43 o
  -1   3  11       44.78       52.95      3.08 o
   0   3  11        7.61        8.01      1.63 o
   1   3  11       53.75       60.79      2.81 o
   2   3  11      254.44      268.35      8.36 o
   3   3  11      143.36      156.88     15.53 o
   4   3  11       11.58        9.33      3.44 o
   5   3  11       78.60       70.25     10.77 o
   6   3  11       13.38       14.91      6.80 o
  -9   4  11       26.34       26.22      6.83 o
  -8   4  11      217.84      195.58     14.02 o
  -7   4  11       43.46       34.15      7.01 o
  -6   4  11      393.53      399.47     19.33 o
  -5   4  11      145.34      136.63     11.56 o
  -4   4  11       60.04       55.75      3.70 o
  -3   4  11      167.66      144.57      5.33 o
  -2   4  11        0.92        0.47      1.09 o
  -1   4  11       18.25       16.37      1.75 o
   0   4  11       36.08       32.55      2.81 o
   1   4  11       45.42       47.68      2.77 o
   2   4  11      364.55      351.76     10.24 o
   3   4  11        4.78        6.83      2.47 o
   4   4  11      310.16      289.62     19.16 o
   5   4  11        8.86        8.49      6.32 o
  -9   5  11        3.10        1.61      4.89 o
  -8   5  11        3.88        0.08      4.76 o
  -7   5  11        1.84        1.53      4.35 o
  -6   5  11       20.35       22.53      4.37 o
  -5   5  11      112.27      110.94      7.83 o
  -4   5  11       44.42       31.64      3.24 o
  -3   5  11       33.24       30.16      2.11 o
  -2   5  11      108.01       78.29      5.81 o
  -1   5  11        0.23        0.05      1.30 o
   0   5  11       16.04        4.54      1.59 o
   1   5  11       11.41        6.16      2.01 o
   2   5  11       26.11       18.64      3.34 o
   3   5  11       10.65       11.02      4.04 o
   4   5  11        4.39        4.04      5.65 o
   5   5  11       27.11       22.36      8.67 o
  -8   6  11       42.80       51.06      9.93 o
  -7   6  11        6.13        8.37      5.65 o
  -6   6  11       24.75       17.45      6.50 o
  -5   6  11       11.00       14.23      6.96 o
  -4   6  11        5.64        5.46      2.39 o
  -3   6  11        2.43        3.72      1.39 o
  -2   6  11       17.92       17.22      3.75 o
  -1   6  11        2.71        2.44      1.88 o
   0   6  11        1.63        3.29      2.92 o
   1   6  11        0.22        1.59      3.43 o
   2   6  11       95.76       97.04      6.62 o
   3   6  11       95.80      116.36      9.10 o
   4   6  11       20.36       26.07      9.08 o
  -8   7  11        2.83        3.12      3.87 o
  -7   7  11        3.16        8.02      4.28 o
  -6   7  11       35.83       30.34      5.94 o
  -5   7  11        1.66        1.39      2.70 o
  -4   7  11      134.06      137.23     10.48 o
  -3   7  11      114.55      119.29     10.05 o
  -2   7  11       16.70       12.72      2.85 o
  -1   7  11        0.36        1.32      2.21 o
   0   7  11        8.16        7.79      2.68 o
   1   7  11        0.64       -2.05      3.61 o
   2   7  11        8.66        4.86      4.89 o
   3   7  11       31.39       43.55      7.02 o
  -7   8  11       88.64       69.20     12.28 o
  -6   8  11       93.53       99.18     13.76 o
  -5   8  11       98.54      100.36     16.00 o
  -4   8  11       50.01       48.43      7.91 o
  -3   8  11        9.84        2.12      4.09 o
  -2   8  11        6.02        6.73      2.82 o
  -1   8  11       22.41       17.72      3.60 o
   0   8  11       87.28      102.27     10.08 o
   1   8  11        2.72        7.21      4.96 o
  -5   9  11       46.48       58.71      9.57 o
  -4   9  11      103.44      133.00     12.23 o
  -3   9  11      109.24      135.23     12.10 o
  -2   9  11        3.38        3.97      2.98 o
  -1   9  11        0.06        2.49      3.62 o
  -1 -10  12       87.43      111.51     11.18 o
   0 -10  12      153.87      167.94      6.38 o
   1 -10  12      159.89      182.23      8.46 o
   2 -10  12        1.89        1.74      2.61 o
   3 -10  12       46.14       60.40      9.08 o
   4 -10  12       96.43      120.11     12.02 o
   5 -10  12       11.55        7.96      4.80 o
  -3  -9  12       16.51       18.29      7.01 o
  -2  -9  12       42.32       57.46      8.85 o
  -1  -9  12       69.54       66.69      8.67 o
   0  -9  12        6.25        5.96      2.82 o
   1  -9  12      165.57      159.54      7.65 o
   2  -9  12      144.66      149.24      6.91 o
   3  -9  12        6.42        1.77      4.09 o
   4  -9  12       55.98       55.31      6.74 o
   5  -9  12       23.57       23.38      5.51 o
   6  -9  12        1.61       -4.12      6.37 o
  -4  -8  12        1.72        1.48      6.93 o
  -3  -8  12       41.48       37.22      6.11 o
  -2  -8  12      111.94      121.52     10.67 o
  -1  -8  12       18.23       15.92      8.51 o
   0  -8  12       83.87       71.45      5.25 o
   1  -8  12        0.22       -0.26      2.46 o
   2  -8  12        0.66        1.69      2.06 o
   3  -8  12       49.89       46.72      5.04 o
   4  -8  12       23.68       32.28      5.67 o
   5  -8  12        1.35       -1.15      5.63 o
   6  -8  12        3.19        0.82      5.86 o
   7  -8  12        9.18        2.94      6.19 o
  -5  -7  12        4.86       14.68      7.91 o
  -4  -7  12       56.76       66.87     11.87 o
  -3  -7  12       74.17       71.46      6.98 o
  -2  -7  12       15.62       10.91      2.85 o
  -1  -7  12      263.08      244.12      9.26 o
   0  -7  12       38.57       38.03      3.64 o
   1  -7  12       11.92       11.72      2.42 o
   2  -7  12       37.71       43.41      3.13 o
   3  -7  12      207.02      204.22      9.72 o
   4  -7  12        0.18        2.86      3.20 o
   5  -7  12       36.29       35.33      8.65 o
   6  -7  12       27.14       12.18      6.04 o
   7  -7  12       59.20       62.14     10.97 o
  -6  -6  12        1.01        0.54      5.19 o
  -5  -6  12       61.00       51.29     10.44 o
  -4  -6  12       32.31       24.71      7.91 o
  -3  -6  12       26.99       33.14      5.82 o
  -2  -6  12       68.04       69.07      4.90 o
  -1  -6  12       12.99       13.94      1.96 o
   0  -6  12       28.98       23.22      2.75 o
   1  -6  12       40.24       45.75      3.16 o
   2  -6  12      137.18      137.60      4.65 o
   3  -6  12       61.49       61.56      4.75 o
   4  -6  12       58.59       65.36      4.82 o
   5  -6  12       28.61       22.61      6.78 o
   6  -6  12        0.41       -0.33      4.27 o
   7  -6  12       15.14       12.43      6.60 o
   8  -6  12       19.42       16.45      7.62 o
  -7  -5  12      123.52      145.36     15.32 o
  -6  -5  12        5.57        5.63      5.45 o
  -5  -5  12      112.41       93.33     11.92 o
  -4  -5  12      107.92      106.70      7.68 o
  -3  -5  12       66.53       61.68      4.51 o
  -2  -5  12       25.98       20.61      2.65 o
  -1  -5  12      102.17       87.43      4.37 o
   0  -5  12      282.62      273.48      6.12 o
   1  -5  12      119.96      126.59      4.11 o
   2  -5  12      185.10      182.56      5.06 o
   3  -5  12      227.70      219.65      9.86 o
   4  -5  12      198.38      183.38      9.18 o
   5  -5  12       48.22       55.18      9.85 o
   6  -5  12        0.65        2.38      4.45 o
   7  -5  12        0.29        2.84      4.48 o
   8  -5  12        1.19        1.92      5.60 o
  -7  -4  12       25.22       17.19      7.09 o
  -6  -4  12        9.59       14.89      6.01 o
  -5  -4  12       47.26       39.43      5.15 o
  -4  -4  12       41.51       37.07      4.79 o
  -3  -4  12        0.60       -0.22      1.46 o
  -2  -4  12        0.14        0.31      0.88 o
  -1  -4  12      574.30      574.98      9.42 o
   0  -4  12        2.54        3.51      0.99 o
   1  -4  12      269.53      252.12      5.99 o
   2  -4  12       14.31       13.77      1.73 o
   3  -4  12       14.22       12.87      2.38 o
   4  -4  12       78.89       64.79      8.03 o
   5  -4  12       67.10       59.38      5.78 o
   6  -4  12       16.55       11.59      5.78 o
   7  -4  12        2.76        1.53      4.73 o
   8  -4  12        0.02       -0.54      4.35 o
  -8  -3  12        1.37       -2.46      4.68 o
  -7  -3  12        0.39        2.15      4.32 o
  -6  -3  12      193.80      191.79     13.81 o
  -5  -3  12      575.94      623.60     25.56 o
  -4  -3  12      425.83      401.12     15.42 o
  -3  -3  12     2448.17     2445.83     32.35 o
  -2  -3  12       85.54       92.92      2.97 o
  -1  -3  12      533.71      542.01      8.04 o
   0  -3  12      679.51      704.12      8.27 o
   1  -3  12       82.12       92.47      2.66 o
   2  -3  12      243.07      242.53      5.28 o
   3  -3  12      756.64      757.77     17.73 o
   4  -3  12      261.82      245.43      9.93 o
   5  -3  12        9.54       13.96      3.37 o
   6  -3  12        9.72        4.48      4.40 o
   7  -3  12      160.56      160.43     12.59 o
   8  -3  12        8.68        4.84      5.09 o
  -8  -2  12        0.84        2.30      4.91 o
  -7  -2  12      133.80      128.65     11.72 o
  -6  -2  12       85.48       84.28      6.16 o
  -5  -2  12      109.88      109.50      6.53 o
  -4  -2  12      154.55      148.61      5.79 o
  -3  -2  12       82.68       77.07      3.56 o
  -2  -2  12      349.95      336.81      7.04 o
  -1  -2  12      172.54      164.90      3.65 o
   0  -2  12        2.42        1.25      0.73 o
   1  -2  12       14.27       29.04      1.34 o
   2  -2  12        9.53        8.52      1.10 o
   3  -2  12      334.59      352.26      9.88 o
   4  -2  12       41.20       32.11      4.12 o
   5  -2  12      472.73      476.50     32.76 o
   6  -2  12       68.18       73.55      9.31 o
   7  -2  12       21.33       21.16      6.68 o
   8  -2  12       59.62       62.50      9.67 o
  -8  -1  12       71.05       71.35      9.21 o
  -7  -1  12       98.50      101.13     10.23 o
  -6  -1  12       53.62       50.40      4.73 o
  -5  -1  12      281.87      288.26     10.34 o
  -4  -1  12        3.65        1.85      1.56 o
  -3  -1  12       17.28       16.60      1.95 o
  -2  -1  12       18.49       19.48      1.37 o
  -1  -1  12      148.28      160.76      3.35 o
   0  -1  12       39.17       48.30      2.17 o
   1  -1  12       55.90       61.85      1.93 o
   2  -1  12      156.46      164.09      4.80 o
   3  -1  12       22.00       28.08      2.88 o
   4  -1  12      246.14      245.11      9.81 o
   5  -1  12       71.90       78.33      6.21 o
   6  -1  12        2.07        4.37      4.09 o
   7  -1  12       76.91       55.00      8.80 o
  -9   0  12       12.25       14.81      5.60 o
  -8   0  12        1.03        3.12      4.63 o
  -7   0  12       77.67      101.00      9.90 o
  -6   0  12       81.43       78.93      4.44 o
  -5   0  12       42.71       45.25      3.68 o
  -4   0  12      213.06      204.45      6.61 o
  -3   0  12       68.51       71.00      3.30 o
  -2   0  12       30.88       30.19      1.66 o
  -1   0  12       79.98       91.63      2.69 o
   0   0  12        4.14        5.87      0.92 o
   1   0  12        3.17        3.84      0.83 o
   2   0  12        3.94        3.45      1.62 o
   3   0  12      163.09      158.41      9.31 o
   4   0  12       79.66       89.51      6.43 o
   5   0  12      122.61      104.53      8.69 o
   6   0  12       60.08       63.80      9.24 o
   7   0  12        3.23       -0.13      4.12 o
  -9   1  12       15.33        6.40      5.09 o
  -8   1  12      184.02      237.51     14.51 o
  -7   1  12       35.05       36.46      4.58 o
  -6   1  12       55.36       64.10      5.19 o
  -5   1  12      153.30      148.56      6.39 o
  -4   1  12        0.65        0.62      1.57 o
  -3   1  12      262.77      274.89      6.10 o
  -2   1  12       50.94       49.14      2.15 o
  -1   1  12       86.13       84.39      2.52 o
   0   1  12       26.51       26.48      1.50 o
   1   1  12        4.47        5.59      1.10 o
   2   1  12       63.82       61.24      4.68 o
   3   1  12       14.45       15.61      3.25 o
   4   1  12      176.46      171.21     13.71 o
   5   1  12      146.25      140.65     12.89 o
   6   1  12       10.32       12.02      5.63 o
   7   1  12       22.54       26.73      7.65 o
  -9   2  12        7.11        6.83      5.37 o
  -8   2  12       17.50        4.89      4.73 o
  -7   2  12        9.32        5.88      4.12 o
  -6   2  12      277.23      279.97     10.53 o
  -5   2  12      187.32      157.85      6.79 o
  -4   2  12        6.05        6.77      2.15 o
  -3   2  12        3.02        2.60      1.34 o
  -2   2  12      433.09      404.65      6.66 o
  -1   2  12      206.17      197.50      4.71 o
   0   2  12      852.54      841.33     10.23 o
   1   2  12       51.55       42.31      3.79 o
   2   2  12       40.20       41.34      3.61 o
   3   2  12        8.40        7.57      2.77 o
   4   2  12       60.79       84.87      7.06 o
   5   2  12       20.92       22.13      6.45 o
   6   2  12       31.27       29.27      8.16 o
  -9   3  12       30.35       26.43      7.06 o
  -8   3  12        0.05       -0.84      3.99 o
  -7   3  12      258.58      275.86     16.04 o
  -6   3  12      613.72      610.58     35.64 o
  -5   3  12      179.60      172.23      8.64 o
  -4   3  12     1235.81     1242.86     19.35 o
  -3   3  12       73.28       70.35      4.74 o
  -2   3  12       40.29       43.17      2.97 o
  -1   3  12        2.39        3.09      1.10 o
   0   3  12      907.82      891.85     15.44 o
   1   3  12      140.43      135.69      6.60 o
   2   3  12       23.36       23.60      3.24 o
   3   3  12       83.01       65.83      4.89 o
   4   3  12      108.75      100.95     12.23 o
   5   3  12       53.24       54.93     10.39 o
   6   3  12      286.73      329.15     21.34 o
  -9   4  12       21.33       27.91      7.55 o
  -8   4  12       22.04       21.95      6.65 o
  -7   4  12      319.06      311.44     17.91 o
  -6   4  12      210.96      204.01     12.09 o
  -5   4  12       21.25       26.88      4.25 o
  -4   4  12        6.92        5.03      1.85 o
  -3   4  12        2.61        5.26      1.78 o
  -2   4  12       13.53       10.57      1.67 o
  -1   4  12        1.08        0.10      1.15 o
   0   4  12       26.01       37.69      2.69 o
   1   4  12      224.61      227.25      8.87 o
   2   4  12      164.47      140.61      6.64 o
   3   4  12        8.17        9.41      2.87 o
   4   4  12      184.80      243.60     18.27 o
   5   4  12        4.26        5.99      6.34 o
  -9   5  12        6.25        9.52      6.29 o
  -8   5  12       51.42       63.32     10.13 o
  -7   5  12       31.55       47.56      9.11 o
  -6   5  12       25.97       37.32      8.24 o
  -5   5  12       52.16       37.59      5.34 o
  -4   5  12       43.66       43.17      4.18 o
  -3   5  12        0.03       -1.10      1.61 o
  -2   5  12        7.63       10.59      1.87 o
  -1   5  12        9.22        8.42      2.05 o
   0   5  12       47.10       45.03      3.58 o
   1   5  12       21.55       13.03      2.03 o
   2   5  12       20.11       13.84      3.23 o
   3   5  12        1.48       -2.58      3.19 o
   4   5  12        2.74        8.60      6.98 o
  -8   6  12       82.10       82.02     11.77 o
  -7   6  12       33.75       39.99      9.47 o
  -6   6  12       75.62       96.52     12.18 o
  -5   6  12       40.46       60.04     10.46 o
  -4   6  12       55.20       58.59     12.36 o
  -3   6  12       90.31       94.09      6.25 o
  -2   6  12      131.33      126.94      6.17 o
  -1   6  12        9.57       13.73      4.64 o
   0   6  12       12.82       11.46      2.79 o
   1   6  12       66.52       56.54      7.75 o
   2   6  12       15.48       14.34      6.42 o
   3   6  12        0.39        2.34      4.00 o
  -7   7  12       48.90       62.07     18.64 o
  -6   7  12       10.45       11.86      4.70 o
  -5   7  12       26.75       29.84      5.26 o
  -4   7  12        0.62        2.77      2.35 o
  -3   7  12      152.00      182.58     12.18 o
  -2   7  12        7.32        7.73      2.69 o
  -1   7  12       84.29       84.28      6.01 o
   0   7  12      126.15      120.50      6.51 o
   1   7  12        2.62        3.25      4.45 o
   2   7  12        5.03        0.13      4.66 o
  -6   8  12        0.71        1.38      5.63 o
  -5   8  12       13.10       12.17      4.59 o
  -4   8  12       42.15       28.83      6.86 o
  -3   8  12        9.37        5.65      4.22 o
  -2   8  12       46.69       43.54      4.73 o
  -1   8  12       59.15       67.65     14.16 o
   0   8  12       29.91       40.19      7.78 o
   1   8  12       83.48       81.45     10.26 o
  -5   9  12       55.61       54.85      9.39 o
  -4   9  12        0.58       -1.36      4.66 o
  -3   9  12       24.16       16.58      6.11 o
  -2   9  12       30.59       28.34      4.49 o
   0 -10  13        4.74        6.64      2.55 o
   1 -10  13       43.73       48.98      5.20 o
   2 -10  13        0.01        4.50      4.81 o
   3 -10  13       66.00       69.58      9.52 o
   4 -10  13       42.65       22.28      7.04 o
  -2  -9  13       12.62       10.74      5.58 o
  -1  -9  13       38.19       17.40      5.50 o
   0  -9  13      222.10      224.53      7.28 o
   1  -9  13        0.01        0.05      2.33 o
   2  -9  13       84.97       87.06      5.55 o
   3  -9  13       13.31        7.96      5.14 o
   4  -9  13       28.46       30.68     11.83 o
   5  -9  13       14.71       14.28      4.99 o
  -4  -8  13        6.95        4.28      4.48 o
  -3  -8  13        3.82        9.36      4.48 o
  -2  -8  13       61.49       60.61      8.49 o
  -1  -8  13        0.81        2.48      2.20 o
   0  -8  13      361.92      352.48     11.19 o
   1  -8  13      489.80      520.50     14.08 o
   2  -8  13        0.02        0.85      1.98 o
   3  -8  13      129.14      132.16     10.92 o
   4  -8  13       80.67       77.54      7.33 o
   5  -8  13       14.91       12.02      6.83 o
   6  -8  13      120.43      147.82     16.17 o
  -5  -7  13       27.76       31.88     10.05 o
  -4  -7  13        0.24       -0.43      6.11 o
  -3  -7  13        6.49        5.74      4.39 o
  -2  -7  13        4.39        9.00      3.01 o
  -1  -7  13      100.30      102.18      5.52 o
   0  -7  13       17.63       21.01      3.88 o
   1  -7  13       45.68       48.05      3.90 o
   2  -7  13       24.45       23.76      3.06 o
   3  -7  13        4.72       11.02      2.88 o
   4  -7  13        6.16        8.50      2.78 o
   5  -7  13       97.19       93.61     12.48 o
   6  -7  13       74.33       95.53     13.00 o
   7  -7  13        6.08        5.30      6.22 o
  -6  -6  13        3.95        7.93      6.68 o
  -5  -6  13      129.67      175.34     16.81 o
  -4  -6  13       25.55        5.60      6.11 o
  -3  -6  13       26.17       23.74      3.55 o
  -2  -6  13       11.34       10.81      2.69 o
  -1  -6  13        0.92        1.13      1.37 o
   0  -6  13       15.08        9.11      2.17 o
   1  -6  13       44.87       54.31      4.06 o
   2  -6  13        0.15        1.05      1.31 o
   3  -6  13        1.02        1.13      2.02 o
   4  -6  13       25.91       25.26      4.02 o
   5  -6  13       18.75        9.59      5.78 o
   6  -6  13        8.74       17.50      6.75 o
   7  -6  13       15.86       17.06      6.88 o
  -6  -5  13       12.79       16.68      7.16 o
  -5  -5  13       27.75       32.77      8.03 o
  -4  -5  13       94.82       83.48     13.69 o
  -3  -5  13       36.45       33.64      6.92 o
  -2  -5  13       99.74       93.39      4.89 o
  -1  -5  13       18.55       17.52      2.81 o
   0  -5  13      115.29      105.51      3.67 o
   1  -5  13       72.23       72.02      3.29 o
   2  -5  13        4.81        4.00      1.35 o
   3  -5  13      247.51      258.64      8.41 o
   4  -5  13        2.05        1.78      2.56 o
   5  -5  13      119.27      127.55     12.71 o
   6  -5  13       11.90       10.67      5.50 o
   7  -5  13       12.95       13.12      6.40 o
  -7  -4  13       17.59       22.95      7.60 o
  -6  -4  13       36.52       39.60      8.57 o
  -5  -4  13      101.35       99.80     11.54 o
  -4  -4  13        9.33       11.45      4.54 o
  -3  -4  13      137.13      145.15      5.65 o
  -2  -4  13       70.22       59.03      4.58 o
  -1  -4  13     1468.16     1461.55     18.63 o
   0  -4  13       21.05       22.49      2.36 o
   1  -4  13     1518.80     1565.48     25.11 o
   2  -4  13      102.45       85.03      6.37 o
   3  -4  13      219.57      224.64      9.67 o
   4  -4  13      162.19      190.78      9.35 o
   5  -4  13       92.63       95.43      7.32 o
   6  -4  13       49.57       44.54      8.54 o
   7  -4  13       71.26       57.07      9.67 o
   8  -4  13        5.37        3.12      5.65 o
  -8  -3  13        1.49        3.25      5.12 o
  -7  -3  13        0.45        2.10      5.04 o
  -6  -3  13       27.58       31.95      7.57 o
  -5  -3  13      329.58      310.62     17.68 o
  -4  -3  13       21.62       18.00      2.85 o
  -3  -3  13      280.54      271.10      7.42 o
  -2  -3  13      262.63      253.41      5.29 o
  -1  -3  13       16.46        9.85      1.52 o
   0  -3  13      536.35      543.73      8.38 o
   1  -3  13      183.20      170.43      4.42 o
   2  -3  13       41.02       41.77      2.76 o
   3  -3  13       33.93       38.94      4.20 o
   4  -3  13       56.32       58.91      9.76 o
   5  -3  13      123.45      120.45     10.58 o
   6  -3  13       25.57       33.97      7.67 o
   7  -3  13      100.49       96.88     11.61 o
  -8  -2  13        0.10        6.68      5.58 o
  -7  -2  13       22.66       22.64      6.27 o
  -6  -2  13      155.68      152.88     12.20 o
  -5  -2  13        6.46        5.91      2.66 o
  -4  -2  13      974.51      923.17     17.16 o
  -3  -2  13     1625.20     1529.85     20.39 o
  -2  -2  13        4.78        1.85      0.95 o
  -1  -2  13      471.72      479.54      7.02 o
   0  -2  13      130.49      131.16      3.08 o
   1  -2  13       50.89       54.83      1.93 o
   2  -2  13      150.07      141.10      3.69 o
   3  -2  13      698.02      733.08     14.66 o
   4  -2  13      352.44      343.86     12.16 o
   5  -2  13       42.09       48.05      5.42 o
   6  -2  13      234.12      262.66     16.42 o
   7  -2  13        0.11        3.22      4.84 o
  -8  -1  13        5.90        4.89      4.55 o
  -7  -1  13        0.10        0.90      3.63 o
  -6  -1  13        8.95        8.95      2.84 o
  -5  -1  13      281.43      274.11     13.33 o
  -4  -1  13        5.89        1.04      1.63 o
  -3  -1  13     1086.93     1078.92     24.93 o
  -2  -1  13      376.15      342.55      5.98 o
  -1  -1  13      276.62      290.51      5.67 o
   0  -1  13      149.18      152.44      3.28 o
   1  -1  13       76.71       66.60      3.10 o
   2  -1  13       62.31       61.14      4.09 o
   3  -1  13       30.04       28.13      2.58 o
   4  -1  13       61.52       68.68      6.02 o
   5  -1  13       46.51       41.00      5.18 o
   6  -1  13        2.71       -1.13      3.86 o
   7  -1  13      118.68      115.02     12.33 o
  -9   0  13        1.22       -0.28      5.12 o
  -8   0  13        2.91        0.13      4.22 o
  -7   0  13        0.79       -1.02      3.79 o
  -6   0  13       97.38      103.54      6.57 o
  -5   0  13        8.49        5.23      2.89 o
  -4   0  13      792.91      740.09     14.54 o
  -3   0  13      228.68      209.47      6.40 o
  -2   0  13      345.55      334.23      6.69 o
  -1   0  13       69.17       58.27      2.35 o
   0   0  13        8.06       11.58      1.24 o
   1   0  13        2.02        2.22      1.19 o
   2   0  13      302.08      291.83     10.33 o
   3   0  13      117.18      116.76      6.04 o
   4   0  13        0.03       -0.13      2.27 o
   5   0  13       11.34        7.16      4.68 o
   6   0  13       12.14        6.09      4.99 o
   7   0  13       17.12       13.23      6.34 o
  -9   1  13       20.90       27.50      7.29 o
  -8   1  13      103.75      111.46     11.26 o
  -7   1  13        0.37        1.23      3.89 o
  -6   1  13       11.09       13.98      3.27 o
  -5   1  13       35.34       37.38      7.35 o
  -4   1  13      143.97      121.84      5.15 o
  -3   1  13       56.07       63.36      3.60 o
  -2   1  13      871.16      819.50     12.54 o
  -1   1  13       42.75       34.91      2.11 o
   0   1  13        5.36        4.54      1.08 o
   1   1  13       51.67       55.21      2.97 o
   2   1  13      542.45      570.32     12.70 o
   3   1  13       14.43       13.97      2.54 o
   4   1  13      127.30      118.97     17.81 o
   5   1  13       25.09       18.93      6.17 o
   6   1  13       62.01       62.06     10.23 o
   7   1  13        4.36       -1.23      5.53 o
  -9   2  13        6.17       10.46      5.53 o
  -8   2  13       29.86       27.48      7.11 o
  -7   2  13       19.08       15.40      5.19 o
  -6   2  13       27.42       19.00      3.69 o
  -5   2  13      107.72      103.04      6.05 o
  -4   2  13      125.94      125.28      6.26 o
  -3   2  13      490.33      465.73      8.86 o
  -2   2  13     1287.31     1232.64     16.80 o
  -1   2  13      525.77      521.17      8.53 o
   0   2  13      852.60      888.27     12.70 o
   1   2  13       32.40       32.07      2.48 o
   2   2  13       20.82       22.58      4.89 o
   3   2  13        0.05       -0.03      1.68 o
   4   2  13       46.44       52.14      9.57 o
   5   2  13       46.22       46.36      9.49 o
   6   2  13       12.82        7.44      6.04 o
  -9   3  13        4.92        2.02      4.60 o
  -8   3  13       12.52        6.50      5.01 o
  -7   3  13        0.44        0.20      3.97 o
  -6   3  13      102.58       97.61     18.56 o
  -5   3  13      125.89      136.01      7.78 o
  -4   3  13      234.08      241.48      7.15 o
  -3   3  13      269.42      265.52      7.41 o
  -2   3  13      231.05      241.26      5.35 o
  -1   3  13      199.85      196.70      8.07 o
   0   3  13      226.82      233.92      5.74 o
   1   3  13        7.45        5.84      1.59 o
   2   3  13        4.58        0.21      1.88 o
   3   3  13        2.16        4.87      2.26 o
   4   3  13       78.47       80.48     11.69 o
   5   3  13        1.02       -5.78      4.17 o
  -9   4  13        0.10       -1.69      4.55 o
  -8   4  13       20.58       10.49      5.83 o
  -7   4  13       26.82       27.58      6.88 o
  -6   4  13        0.03       -0.15      4.12 o
  -5   4  13        6.84        6.72      3.22 o
  -4   4  13       12.44       11.12      2.35 o
  -3   4  13       97.70       99.77      4.97 o
  -2   4  13        7.81        7.96      2.07 o
  -1   4  13       18.03       16.55      2.46 o
   0   4  13      196.32      175.89     18.34 o
   1   4  13       19.50       17.47      2.31 o
   2   4  13      105.85      106.82      6.27 o
   3   4  13       16.10        7.94      3.52 o
   4   4  13       20.98       13.92      7.11 o
   5   4  13       13.15       21.21      8.70 o
  -8   5  13       31.31       26.89      8.21 o
  -7   5  13      296.57      306.48     19.60 o
  -6   5  13      174.23      187.80     15.27 o
  -5   5  13      223.19      240.72     15.89 o
  -4   5  13      342.34      359.82     10.80 o
  -3   5  13        0.78        1.56      2.08 o
  -2   5  13       88.28       87.57      4.88 o
  -1   5  13      239.45      215.93     25.05 o
   0   5  13       54.90       51.41      6.77 o
   1   5  13        6.94        7.83      4.14 o
   2   5  13      143.59      158.36     11.40 o
   3   5  13       36.33       41.60      6.40 o
   4   5  13        0.01       -7.60      6.09 o
  -8   6  13       87.31       73.73     11.95 o
  -7   6  13       16.53       18.91      7.67 o
  -6   6  13       75.30       72.27     11.92 o
  -5   6  13       52.70       47.20      5.79 o
  -4   6  13       20.51       18.92      3.58 o
  -3   6  13       47.67       48.30      7.11 o
  -2   6  13      139.33      142.72     11.84 o
  -1   6  13       51.56       55.20      4.78 o
   0   6  13       15.27       14.62      3.16 o
   1   6  13       13.33       16.01      5.32 o
   2   6  13        0.15        1.77      4.55 o
   3   6  13       41.26       43.84      6.93 o
  -7   7  13       41.41       42.35      9.40 o
  -6   7  13       11.50       10.69     10.25 o
  -5   7  13       11.32        4.10      3.13 o
  -4   7  13       19.53       19.36      3.84 o
  -3   7  13       35.89       34.79      6.86 o
  -2   7  13       31.98       30.23      4.05 o
  -1   7  13      127.44      148.60      7.51 o
   0   7  13       50.74       55.08      4.83 o
   1   7  13        4.30        4.43      4.76 o
   2   7  13        0.55       -0.92      4.86 o
  -6   8  13        0.43       -2.51      3.93 o
  -5   8  13       26.28       26.43      4.95 o
  -4   8  13        1.50        2.81      4.45 o
  -3   8  13       16.86       14.25      5.27 o
  -2   8  13       58.27       64.15      5.44 o
  -1   8  13       72.58       84.50     14.97 o
   0   8  13       97.90      143.16     12.36 o
   0 -10  14        5.59        4.02      4.54 o
   1 -10  14        9.25        5.28      3.25 o
   2 -10  14        0.17        3.27      4.66 o
   3 -10  14       27.56       23.25      7.19 o
  -2  -9  14        3.41       -0.51      4.37 o
  -1  -9  14       20.85       17.68      5.88 o
   0  -9  14       37.07       47.54      4.33 o
   1  -9  14       41.90       46.22      4.89 o
   2  -9  14       66.53       74.36      5.25 o
   3  -9  14        2.73        3.15      4.55 o
   4  -9  14       20.70       13.43      6.19 o
   5  -9  14       26.59       18.51      5.51 o
  -4  -8  14        4.44        2.55      4.44 o
  -3  -8  14       25.72       29.08      5.91 o
  -2  -8  14       16.52       12.92      5.01 o
  -1  -8  14       34.91       32.75      3.65 o
   0  -8  14        2.95        2.14      1.98 o
   1  -8  14       73.02       84.05      7.27 o
   2  -8  14        3.55        1.11      2.16 o
   3  -8  14       12.46       15.27      5.45 o
   4  -8  14       17.90       11.31      5.09 o
   5  -8  14       10.70        5.17      6.47 o
   6  -8  14        4.67        9.16      7.73 o
  -5  -7  14        0.12        4.78      6.86 o
  -4  -7  14       95.29       76.03     13.12 o
  -3  -7  14      133.31      131.51      9.24 o
  -2  -7  14        1.07        9.16      5.40 o
  -1  -7  14      177.99      183.61     10.74 o
   0  -7  14      177.48      164.20      7.15 o
   1  -7  14        1.08        1.34      2.99 o
   2  -7  14       73.64       73.73      4.67 o
   3  -7  14       97.58      110.48      6.60 o
   4  -7  14       22.83       23.64      6.86 o
   5  -7  14        0.39        0.20      5.22 o
   6  -7  14        4.24        6.06      6.19 o
   7  -7  14       35.68       38.02      9.44 o
  -6  -6  14       14.18       19.01      8.52 o
  -5  -6  14      227.98      249.02     19.21 o
  -4  -6  14        5.35        2.46      5.55 o
  -3  -6  14      597.55      678.69     19.61 o
  -2  -6  14      140.31      126.12      6.53 o
  -1  -6  14        2.90        0.07      2.63 o
   0  -6  14       83.58       79.38      3.90 o
   1  -6  14      151.55      127.70     11.06 o
   2  -6  14      237.90      222.03      8.05 o
   3  -6  14      122.64      137.56      9.85 o
   4  -6  14       19.74       23.83      3.66 o
   5  -6  14       55.97       44.41      9.54 o
   6  -6  14      100.90      108.06     13.33 o
   7  -6  14       19.79       15.86      7.21 o
  -6  -5  14       39.86       55.77     10.92 o
  -5  -5  14        0.20       -0.59      4.91 o
  -4  -5  14      129.26      141.37     14.22 o
  -3  -5  14       68.60       74.33      5.23 o
  -2  -5  14      250.07      250.89     11.84 o
  -1  -5  14      124.48      113.52      4.56 o
   0  -5  14      170.07      165.65      5.10 o
   1  -5  14      372.47      386.09      9.37 o
   2  -5  14      123.75      111.63      6.69 o
   3  -5  14      562.12      581.42     13.79 o
   4  -5  14        1.77        4.32      2.86 o
   5  -5  14      134.93      164.27     14.81 o
   6  -5  14       73.51       83.76     11.84 o
   7  -5  14       69.07       81.76     11.95 o
  -7  -4  14       11.24       16.83      7.34 o
  -6  -4  14       63.87       65.03     10.90 o
  -5  -4  14       23.26       35.05      8.26 o
  -4  -4  14       26.56       20.28      4.57 o
  -3  -4  14       49.51       43.65      3.67 o
  -2  -4  14      449.44      422.90      7.61 o
  -1  -4  14      950.97      914.02     13.40 o
   0  -4  14      132.92      124.26      4.45 o
   1  -4  14     1150.78     1163.87     17.33 o
   2  -4  14       90.53       92.53      7.56 o
   3  -4  14       71.97       69.73      4.76 o
   4  -4  14      335.51      328.03     13.04 o
   5  -4  14      101.94       88.00     11.18 o
   6  -4  14        9.52        4.94      5.42 o
   7  -4  14        5.08        4.84      5.35 o
  -7  -3  14       24.91       21.59      7.32 o
  -6  -3  14        4.55        3.38      4.89 o
  -5  -3  14       59.39       54.23      6.51 o
  -4  -3  14       72.45       74.92      7.18 o
  -3  -3  14      120.03      119.14      5.12 o
  -2  -3  14      175.14      159.90      8.11 o
  -1  -3  14        6.48        3.70      1.36 o
   0  -3  14      387.91      361.76      7.17 o
   1  -3  14      108.05      107.21      3.66 o
   2  -3  14       10.11       10.62      1.50 o
   3  -3  14        2.16        3.66      1.86 o
   4  -3  14       25.14       28.41      4.65 o
   5  -3  14       82.87       57.89      9.29 o
   6  -3  14        0.59        1.92      4.48 o
   7  -3  14      152.85      125.99     13.12 o
  -8  -2  14        3.89        9.01      5.68 o
  -7  -2  14       15.30       14.33      5.91 o
  -6  -2  14       17.37        8.62      4.94 o
  -5  -2  14       13.32        9.96      4.59 o
  -4  -2  14       64.32       68.58      4.65 o
  -3  -2  14      113.89      123.66      4.69 o
  -2  -2  14      104.81      103.85      3.29 o
  -1  -2  14      228.10      222.03      5.42 o
   0  -2  14        4.43        2.11      0.99 o
   1  -2  14       75.77       72.08      3.38 o
   2  -2  14        0.05        0.38      0.88 o
   3  -2  14        2.23        2.14      1.69 o
   4  -2  14        3.43        6.88      2.75 o
   5  -2  14       10.16        8.98      5.07 o
   6  -2  14       40.43       39.19      8.49 o
   7  -2  14       20.60       18.24      6.60 o
  -8  -1  14        7.65        3.74      4.78 o
  -7  -1  14       11.66       11.15      5.68 o
  -6  -1  14        5.96        2.74      4.32 o
  -5  -1  14       85.94       81.37      7.00 o
  -4  -1  14      104.10      104.39      8.31 o
  -3  -1  14       60.23       69.04      3.62 o
  -2  -1  14      252.75      205.50      4.87 o
  -1  -1  14        8.74        6.80      1.27 o
   0  -1  14      234.09      204.02      4.55 o
   1  -1  14        0.07        0.41      1.12 o
   2  -1  14       42.73       37.80      3.54 o
   3  -1  14        2.10       -0.32      1.36 o
   4  -1  14       27.74       27.67      4.44 o
   5  -1  14       58.45       67.08      9.93 o
   6  -1  14        6.11        7.16      5.24 o
   7  -1  14       33.82       31.42      8.26 o
  -8   0  14        6.99       12.00      5.65 o
  -7   0  14      166.08      158.36     12.64 o
  -6   0  14      237.22      242.51     11.21 o
  -5   0  14        6.53        2.29      2.21 o
  -4   0  14      174.03      171.00      6.57 o
  -3   0  14       91.19      105.70      4.27 o
  -2   0  14       51.94       53.01      3.10 o
  -1   0  14      491.94      513.31      7.95 o
   0   0  14      401.51      391.09      9.73 o
   1   0  14       13.16       10.74      1.83 o
   2   0  14       23.70       28.63      3.27 o
   3   0  14        1.41        1.52      1.76 o
   4   0  14       31.47       30.21      4.74 o
   5   0  14       35.63       33.77      7.65 o
   6   0  14      141.43      138.27     13.97 o
   7   0  14       31.22       41.14      9.21 o
  -9   1  14       20.40       18.60      6.98 o
  -8   1  14       42.78       53.49      9.11 o
  -7   1  14       36.77       19.98      6.19 o
  -6   1  14       20.25       20.08      3.19 o
  -5   1  14        1.62        1.19      1.79 o
  -4   1  14      496.98      502.46     11.22 o
  -3   1  14      275.44      251.65      7.02 o
  -2   1  14       66.26       76.14      3.38 o
  -1   1  14      109.47      105.79      3.38 o
   0   1  14      171.77      168.51      4.57 o
   1   1  14      105.65       99.77      3.89 o
   2   1  14      748.75      733.04     16.14 o
   3   1  14       71.70       66.71      7.05 o
   4   1  14       96.28      120.74      9.89 o
   5   1  14       16.09       15.25      6.47 o
   6   1  14        8.89       13.92      6.73 o
  -9   2  14        1.37        5.70      5.65 o
  -8   2  14        0.82        4.09      5.14 o
  -7   2  14       19.45       13.10      5.76 o
  -6   2  14        0.02        1.95      2.63 o
  -5   2  14       15.67        7.40      4.37 o
  -4   2  14      134.57      111.17      4.68 o
  -3   2  14      517.70      538.39     10.00 o
  -2   2  14      601.53      561.81     10.16 o
  -1   2  14      631.46      640.36     10.41 o
   0   2  14      416.53      421.34      8.78 o
   1   2  14      116.73      123.15      7.24 o
   2   2  14        0.00       -0.08      1.80 o
   3   2  14        1.05        1.78      2.07 o
   4   2  14       70.86       50.40      9.49 o
   5   2  14       11.20       17.42      7.62 o
   6   2  14        4.31        1.15      5.65 o
  -8   3  14        1.17        2.81      5.14 o
  -7   3  14        8.88        1.56      4.40 o
  -6   3  14        3.33        5.04      4.68 o
  -5   3  14       87.52       97.21      9.98 o
  -4   3  14       19.37       22.79      4.06 o
  -3   3  14      117.35      136.85      4.91 o
  -2   3  14        1.56        1.85      1.19 o
  -1   3  14      140.19      135.25     12.53 o
   0   3  14       81.72       79.79      5.36 o
   1   3  14       21.10       17.62      2.15 o
   2   3  14       48.91       46.82      4.53 o
   3   3  14        1.02       -0.77      2.15 o
   4   3  14       54.30       48.84      9.93 o
   5   3  14        4.70        0.41      6.06 o
  -8   4  14       26.73       25.81      8.08 o
  -7   4  14        0.40        1.30      4.89 o
  -6   4  14      131.80      138.53     13.66 o
  -5   4  14       68.47       64.40      6.66 o
  -4   4  14       18.24       22.78      3.38 o
  -3   4  14      208.84      234.13      7.46 o
  -2   4  14       46.64       41.65      2.71 o
  -1   4  14        5.05        3.42      1.71 o
   0   4  14       27.79       24.38      3.31 o
   1   4  14       33.06       27.12      4.65 o
   2   4  14        0.06        2.06      2.45 o
   3   4  14       13.38       10.05      4.18 o
   4   4  14       38.74       30.60     10.18 o
  -8   5  14       11.19        2.66      6.11 o
  -7   5  14       71.48       70.33     11.72 o
  -6   5  14       42.56       45.66      9.64 o
  -5   5  14       75.39       64.90     11.00 o
  -4   5  14      149.64      165.85      8.98 o
  -3   5  14       20.68       16.98      4.25 o
  -2   5  14        1.11        1.72      1.76 o
  -1   5  14       48.55       45.86      7.86 o
   0   5  14      106.64      113.85      6.09 o
   1   5  14        0.98       -3.74      2.99 o
   2   5  14       32.41       40.83      6.18 o
   3   5  14       14.41       12.81      9.04 o
   4   5  14        1.55       -4.37      5.96 o
  -7   6  14        8.42        8.60      6.47 o
  -6   6  14       24.50       38.86      9.57 o
  -5   6  14       97.73      111.14      8.45 o
  -4   6  14       42.37       30.73      7.04 o
  -3   6  14        0.19       -2.46      3.15 o
  -2   6  14        2.86        0.87      2.10 o
  -1   6  14       68.17       72.39      5.45 o
   0   6  14        6.76        3.72      2.45 o
   1   6  14      197.06      228.55     14.43 o
   2   6  14       78.04       62.45      9.18 o
   3   6  14        0.11       -1.42      4.14 o
  -7   7  14        5.31        8.21      7.60 o
  -6   7  14       18.47       31.59      9.95 o
  -5   7  14       15.47       15.51      3.99 o
  -4   7  14        9.01        8.14      4.63 o
  -3   7  14      108.32       98.88     10.00 o
  -2   7  14       13.05        8.30      3.15 o
  -1   7  14       41.22       55.14      7.87 o
   0   7  14        9.07        8.11      3.06 o
   1   7  14       66.60       71.04      9.59 o
  -5   8  14       71.76       72.45     10.26 o
  -4   8  14       92.11      113.25     11.44 o
  -3   8  14        0.11        2.17      4.50 o
  -2   8  14      178.46      208.34     10.32 o
  -1   8  14       57.01       81.21     10.50 o
  -2  -9  15       55.67       74.78     10.11 o
  -1  -9  15       31.72       20.18      6.19 o
   0  -9  15      136.96      145.97      7.54 o
   1  -9  15       17.03       16.05      3.63 o
   2  -9  15       66.18       68.87      9.01 o
   3  -9  15       23.28       22.85      6.70 o
   4  -9  15       40.61       47.35      8.77 o
  -3  -8  15       13.70        6.68      5.45 o
  -2  -8  15        1.07       -1.30      3.68 o
  -1  -8  15        0.77       -1.07      3.40 o
   0  -8  15       29.47       32.46      5.15 o
   1  -8  15       12.02       18.97      7.76 o
   2  -8  15       35.52       32.23      3.75 o
   3  -8  15       52.77       41.98      7.65 o
   4  -8  15        9.42        6.95      4.08 o
   5  -8  15        2.75        6.32      6.65 o
  -4  -7  15       12.60       24.05      5.49 o
  -3  -7  15      107.39       99.00      8.48 o
  -2  -7  15        2.04        2.07      3.71 o
  -1  -7  15      216.00      234.55      8.38 o
   0  -7  15        0.01        2.50      1.88 o
   1  -7  15       26.55       32.45      3.98 o
   2  -7  15       53.42       50.59      4.85 o
   3  -7  15       35.61       25.48      4.05 o
   4  -7  15       71.30       58.94      6.55 o
   5  -7  15       15.15       20.36      8.34 o
   6  -7  15        8.06        8.70      6.83 o
  -5  -6  15      113.88      139.07     15.99 o
  -4  -6  15        0.07        0.43      5.58 o
  -3  -6  15       46.27       46.02      4.88 o
  -2  -6  15       81.70       73.20      5.53 o
  -1  -6  15        0.62        1.50      1.77 o
   0  -6  15      285.06      290.24      8.56 o
   1  -6  15       12.77       10.38      2.67 o
   2  -6  15       57.20       49.78      3.49 o
   3  -6  15        2.06        6.95      2.63 o
   4  -6  15        0.02        1.18      2.23 o
   5  -6  15       96.83      104.33     13.23 o
   6  -6  15       12.67       10.05      6.83 o
   7  -6  15      151.59      154.39     16.55 o
  -6  -5  15        5.30        4.35      6.65 o
  -5  -5  15        0.06        6.47      6.27 o
  -4  -5  15       66.19       84.47     12.23 o
  -3  -5  15       78.60       78.87      5.48 o
  -2  -5  15        0.71        0.77      1.78 o
  -1  -5  15       22.62       19.08      2.35 o
   0  -5  15        0.05       -0.10      1.51 o
   1  -5  15      480.89      484.84     12.58 o
   2  -5  15       40.26       33.45      4.80 o
   3  -5  15      982.80     1018.32     33.58 o
   4  -5  15        0.03        2.43      2.23 o
   5  -5  15      213.35      214.02     16.73 o
   6  -5  15       50.93       41.39      9.70 o
   7  -5  15        1.40       -1.71      5.24 o
  -7  -4  15       80.69       72.22     12.07 o
  -6  -4  15        0.03        2.40      5.09 o
  -5  -4  15      108.42      128.53     13.58 o
  -4  -4  15      105.89       88.17     11.83 o
  -3  -4  15      159.14      139.11      5.98 o
  -2  -4  15       32.55       33.85      2.30 o
  -1  -4  15      587.46      589.79     10.15 o
   0  -4  15      196.45      183.43      8.93 o
   1  -4  15       48.30       45.42      4.48 o
   2  -4  15      911.13      952.95     26.26 o
   3  -4  15      182.33      188.79      7.76 o
   4  -4  15      180.63      184.43      9.90 o
   5  -4  15        9.39        0.84      5.01 o
   6  -4  15        2.11        2.43      5.40 o
   7  -4  15       22.59       10.13      6.45 o
  -7  -3  15       45.59       26.25      7.88 o
  -6  -3  15       24.59       27.96      7.62 o
  -5  -3  15        5.05        3.63      4.73 o
  -4  -3  15      108.96       98.52     13.57 o
  -3  -3  15       71.59       73.83      4.11 o
  -2  -3  15      377.54      390.40      8.58 o
  -1  -3  15      132.39      118.34      3.86 o
   0  -3  15      252.93      248.86      5.77 o
   1  -3  15      254.30      245.56      5.63 o
   2  -3  15      124.00      137.33      4.18 o
   3  -3  15      584.59      608.27     13.89 o
   4  -3  15       74.46       76.31      6.89 o
   5  -3  15        0.80        3.12      4.53 o
   6  -3  15        0.22       -0.54      4.73 o
   7  -3  15       32.67       18.65      7.42 o
  -8  -2  15        0.01        4.37      5.42 o
  -7  -2  15       22.67       22.69      7.24 o
  -6  -2  15        1.49        3.15      4.60 o
  -5  -2  15        3.82        1.88      2.69 o
  -4  -2  15       77.37       61.68      4.73 o
  -3  -2  15        0.23        2.40      1.54 o
  -2  -2  15       47.56       42.28      2.52 o
  -1  -2  15      334.69      338.08      6.43 o
   0  -2  15       77.57       66.99      3.41 o
   1  -2  15      127.71      123.83      5.38 o
   2  -2  15       44.59       46.99      3.46 o
   3  -2  15       74.72       69.80      3.92 o
   4  -2  15       83.69       65.52      6.49 o
   5  -2  15        2.51        4.20      5.01 o
   6  -2  15        0.81       -0.08      4.96 o
   7  -2  15        0.15       -1.18      5.12 o
  -8  -1  15        0.19       -0.18      4.91 o
  -7  -1  15        0.15       -1.64      4.02 o
  -6  -1  15        2.97        0.51      4.12 o
  -5  -1  15       49.62       47.31      5.35 o
  -4  -1  15       51.13       42.36      3.98 o
  -3  -1  15        1.42        0.97      1.41 o
  -2  -1  15      746.96      683.28     10.57 o
  -1  -1  15      250.28      250.67      5.79 o
   0  -1  15      392.23      361.22      7.15 o
   1  -1  15      155.86      154.54      4.84 o
   2  -1  15        2.82        4.34      1.93 o
   3  -1  15       52.89       53.54      4.34 o
   4  -1  15      112.91      126.92     11.88 o
   5  -1  15        9.23       15.91      6.42 o
   6  -1  15        3.57        3.84      4.86 o
   7  -1  15        4.03       -5.37      5.07 o
  -8   0  15        2.07        4.55      5.07 o
  -7   0  15       47.21       62.91      9.67 o
  -6   0  15      125.60       93.25     10.85 o
  -5   0  15       47.85       45.72      5.29 o
  -4   0  15      119.78      120.40      6.57 o
  -3   0  15        0.04        0.06      1.44 o
  -2   0  15      175.49      157.19      4.40 o
  -1   0  15       68.23       77.30      3.33 o
   0   0  15      641.12      596.65     10.80 o
   1   0  15       12.80       11.99      1.86 o
   2   0  15       24.27       24.35      3.24 o
   3   0  15      107.94      105.59      5.72 o
   4   0  15      145.38      160.73     10.16 o
   5   0  15       15.56       11.28      6.06 o
   6   0  15      125.80      122.31     13.92 o
  -8   1  15        8.15        6.11      5.42 o
  -7   1  15       21.87       26.40      7.50 o
  -6   1  15        7.37        6.19      4.86 o
  -5   1  15        1.47        3.52      2.66 o
  -4   1  15        0.35        2.97      1.67 o
  -3   1  15        5.74        2.82      1.88 o
  -2   1  15       50.92       45.30      2.67 o
  -1   1  15      557.69      513.96     11.46 o
   0   1  15      635.01      619.94     14.13 o
   1   1  15      486.55      479.73      9.35 o
   2   1  15      667.95      678.83     15.10 o
   3   1  15      226.73      224.95     11.31 o
   4   1  15      102.92       98.06     12.41 o
   5   1  15       24.91       26.32      8.03 o
   6   1  15        7.43        6.17      6.32 o
  -8   2  15        8.46       13.33      6.04 o
  -7   2  15       24.12       25.02      6.98 o
  -6   2  15        0.20       -3.27      3.74 o
  -5   2  15        0.19        1.55      2.05 o
  -4   2  15       36.18       28.64      2.77 o
  -3   2  15       23.94       18.53      2.61 o
  -2   2  15      295.18      280.52      9.87 o
  -1   2  15       66.66       69.18      3.99 o
   0   2  15      164.28      159.28      8.07 o
   1   2  15       85.09       82.76      5.38 o
   2   2  15       31.19       34.24      3.97 o
   3   2  15        8.68        5.12      3.00 o
   4   2  15       22.78       13.07      6.63 o
   5   2  15       30.91       26.61      8.34 o
  -8   3  15      169.20      187.55     15.40 o
  -7   3  15       14.26        8.70      5.73 o
  -6   3  15        2.12        2.64      4.43 o
  -5   3  15       61.93       58.57      6.34 o
  -4   3  15       69.51       70.24      5.90 o
  -3   3  15        1.40        2.08      1.59 o
  -2   3  15      226.21      257.60      9.51 o
  -1   3  15      950.94     1018.94     18.38 o
   0   3  15       47.01       55.54      5.91 o
   1   3  15      233.76      262.56      6.77 o
   2   3  15       19.82       15.44      4.32 o
   3   3  15        0.58        3.74      3.33 o
   4   3  15        1.31        4.25      6.06 o
   5   3  15       79.52       89.97     13.99 o
  -8   4  15        3.06        7.80      6.37 o
  -7   4  15      123.75      141.63     14.56 o
  -6   4  15      122.49      124.69     13.64 o
  -5   4  15       56.83       54.54     13.10 o
  -4   4  15        4.40        3.55      2.31 o
  -3   4  15      302.30      335.74     11.59 o
  -2   4  15      113.15      110.00      6.13 o
  -1   4  15      316.33      351.75     10.74 o
   0   4  15      666.51      665.25     16.94 o
   1   4  15       33.02       28.35      6.11 o
   2   4  15       27.08       22.39      3.97 o
   3   4  15       89.37       87.80      8.05 o
   4   4  15       28.79       28.73      9.72 o
  -8   5  15        4.92        4.09      6.88 o
  -7   5  15        1.31        5.96      6.22 o
  -6   5  15       36.29       39.81      9.54 o
  -5   5  15        9.08        9.67      6.75 o
  -4   5  15       81.60       88.69      6.12 o
  -3   5  15       36.28       35.71      6.68 o
  -2   5  15       10.19       13.72      2.98 o
  -1   5  15       76.95       80.16      9.16 o
   0   5  15       14.97       17.01      3.31 o
   1   5  15        2.69        3.74      4.32 o
   2   5  15        1.02       -4.60      3.50 o
   3   5  15       35.00       35.14      6.57 o
  -7   6  15        0.56        3.12      6.60 o
  -6   6  15       22.16       14.04      7.65 o
  -5   6  15       57.27       63.35     15.41 o
  -4   6  15        0.33        2.74      3.28 o
  -3   6  15        0.70        2.10      3.74 o
  -2   6  15        5.33        8.23      2.75 o
  -1   6  15       23.81       23.20      4.23 o
   0   6  15        2.11        0.22      2.38 o
   1   6  15       49.86       50.58      8.16 o
   2   6  15       19.26       15.04      5.96 o
  -6   7  15        0.16       -1.10      6.22 o
  -5   7  15       43.70       48.33      6.95 o
  -4   7  15       27.70       34.66      7.47 o
  -3   7  15       36.17       34.69      7.11 o
  -2   7  15        0.77        0.13      2.55 o
  -1   7  15        7.20        8.11      3.31 o
   0   7  15       67.80       86.70      9.85 o
   1   7  15        8.54        8.16      5.76 o
  -4   8  15      129.04      152.17     13.25 o
  -3   8  15        7.06       16.68      5.94 o
  -2   8  15      266.07      314.74     11.16 o
  -1  -9  16      111.18       99.90     10.72 o
   0  -9  16       73.37       67.74      6.42 o
   1  -9  16        0.51       -1.02      2.29 o
   2  -9  16       13.89       15.91      5.65 o
   3  -9  16       40.43       40.01      8.21 o
   4  -9  16        0.01       -0.46      5.27 o
  -3  -8  16       31.20        3.71      5.27 o
  -2  -8  16       17.43       15.35      5.94 o
  -1  -8  16        0.16       -1.30      3.58 o
   0  -8  16      211.37      238.12      9.40 o
   1  -8  16      242.30      245.24      9.52 o
   2  -8  16       15.56       15.48      5.45 o
   3  -8  16       84.33       90.95     10.16 o
   4  -8  16       45.57       50.15      6.89 o
   5  -8  16        0.99       -0.51      3.97 o
  -4  -7  16        0.17        4.58      4.15 o
  -3  -7  16       86.06      115.43     18.41 o
  -2  -7  16       13.82       15.61      5.40 o
  -1  -7  16      340.24      377.61     19.72 o
   0  -7  16       27.23       29.03      7.98 o
   1  -7  16       84.29       98.70      5.96 o
   2  -7  16       39.03       41.43      3.82 o
   3  -7  16        0.76        2.35      3.84 o
   4  -7  16      143.34      140.76     12.42 o
   5  -7  16       80.71      106.01     14.71 o
   6  -7  16       56.30       49.37     11.33 o
  -5  -6  16       73.64       54.16     11.77 o
  -4  -6  16        7.55        5.03      3.99 o
  -3  -6  16       13.31       14.80     12.68 o
  -2  -6  16       76.26       82.32      8.95 o
  -1  -6  16        9.68        4.29      2.26 o
   0  -6  16      293.49      304.76     25.60 o
   1  -6  16      132.34      142.73      6.87 o
   2  -6  16        0.34        1.03      1.71 o
   3  -6  16      144.65      139.86      8.73 o
   4  -6  16       44.22       42.58      5.99 o
   5  -6  16      262.02      246.10     19.24 o
   6  -6  16      100.67      110.24     14.94 o
  -6  -5  16       10.85       11.00      7.37 o
  -5  -5  16        3.97        1.38      5.32 o
  -4  -5  16       90.75       92.53     13.05 o
  -3  -5  16       92.69       99.16      6.25 o
  -2  -5  16        2.53        3.36      2.35 o
  -1  -5  16       16.43        7.68      2.18 o
   0  -5  16      274.44      274.32      9.33 o
   1  -5  16      389.89      401.11      9.47 o
   2  -5  16      148.10      136.80      7.56 o
   3  -5  16      407.34      434.83     12.29 o
   4  -5  16       63.90       75.55      8.22 o
   5  -5  16       63.26       47.15     10.36 o
   6  -5  16      111.31       80.76     12.51 o
  -6  -4  16       32.82       31.59      9.03 o
  -5  -4  16      140.67      143.62     14.91 o
  -4  -4  16       13.34       12.23      7.20 o
  -3  -4  16       11.36       10.78      2.71 o
  -2  -4  16       15.22       17.25      2.53 o
  -1  -4  16       92.69      102.52      4.31 o
   0  -4  16       93.81       78.68      5.02 o
   1  -4  16      111.30      105.98      4.18 o
   2  -4  16      245.09      218.77      6.68 o
   3  -4  16        9.89        8.94      3.14 o
   4  -4  16       61.77       52.68     10.19 o
   5  -4  16       57.80       68.56     11.05 o
   6  -4  16        0.99        1.97      5.37 o
  -7  -3  16        7.64       21.23      8.03 o
  -6  -3  16        1.73        6.63      5.76 o
  -5  -3  16       35.53       34.23      8.24 o
  -4  -3  16       37.17       34.28      5.18 o
  -3  -3  16        8.40        8.15      2.01 o
  -2  -3  16       19.16       20.81      2.58 o
  -1  -3  16       40.37       37.06      2.69 o
   0  -3  16       79.48       80.06      4.92 o
   1  -3  16      362.51      343.46      7.93 o
   2  -3  16        0.09        1.97      1.59 o
   3  -3  16       19.01       16.64      3.07 o
   4  -3  16        7.92        5.47      3.34 o
   5  -3  16        0.62       -5.91      3.74 o
   6  -3  16        9.09        7.65      6.01 o
  -7  -2  16       35.01       32.95      8.49 o
  -6  -2  16        9.15       -1.15      4.50 o
  -5  -2  16       45.39       46.59      8.83 o
  -4  -2  16      237.25      190.31     12.54 o
  -3  -2  16      124.09      122.62      6.20 o
  -2  -2  16       67.29       62.89      2.88 o
  -1  -2  16      219.95      234.42      5.35 o
   0  -2  16      242.24      220.53      7.96 o
   1  -2  16      128.22      127.30      4.62 o
   2  -2  16      776.63      780.32     17.08 o
   3  -2  16       54.69       54.58      3.79 o
   4  -2  16       46.93       51.96      6.22 o
   5  -2  16      112.80      119.52     13.56 o
   6  -2  16       24.34       23.00      7.80 o
  -8  -1  16       12.55       15.14      7.24 o
  -7  -1  16       47.19       45.38      9.49 o
  -6  -1  16        0.02        0.79      4.45 o
  -5  -1  16       32.29       19.38      4.04 o
  -4  -1  16       36.04       26.39      3.63 o
  -3  -1  16      343.89      314.16      7.75 o
  -2  -1  16       94.73       80.22      3.19 o
  -1  -1  16      192.52      187.76      5.09 o
   0  -1  16      136.50      132.75      5.17 o
   1  -1  16      263.04      261.86      7.27 o
   2  -1  16       58.30       47.37      4.24 o
   3  -1  16      120.40      123.82     12.96 o
   4  -1  16       70.32       70.10     10.69 o
   5  -1  16       12.91       11.08      6.29 o
   6  -1  16       13.19        1.00      5.27 o
  -8   0  16        0.24       -2.15      4.55 o
  -7   0  16       26.09       22.13      6.93 o
  -6   0  16        7.40        7.65      4.91 o
  -5   0  16      145.68      120.60      7.91 o
  -4   0  16      106.90       97.80      5.00 o
  -3   0  16        2.73       -0.54      1.50 o
  -2   0  16       12.18        6.89      1.50 o
  -1   0  16      147.01      143.73      4.80 o
   0   0  16        1.08        6.14      1.73 o
   1   0  16       44.44       33.82      3.83 o
   2   0  16        1.75        1.84      1.95 o
   3   0  16      197.59      178.28      9.04 o
   4   0  16      359.28      357.21     21.18 o
   5   0  16       27.79       25.81      8.16 o
   6   0  16      119.06       87.82     12.87 o
  -8   1  16       22.74       32.41      8.47 o
  -7   1  16        0.95        1.89      4.94 o
  -6   1  16        5.95       10.74      5.58 o
  -5   1  16        3.18        3.59      2.79 o
  -4   1  16       30.03       23.87      2.91 o
  -3   1  16       41.93       38.90      4.43 o
  -2   1  16      104.26       93.11      6.92 o
  -1   1  16       10.09       10.07      2.03 o
   0   1  16      347.09      338.26     15.25 o
   1   1  16      316.66      322.93      8.18 o
   2   1  16       89.94       98.10      8.00 o
   3   1  16      388.28      425.42     12.13 o
   4   1  16        7.43        7.75      5.76 o
   5   1  16       30.74       26.07      8.49 o
  -8   2  16        4.73       -1.05      4.99 o
  -7   2  16       84.80       85.50     11.59 o
  -6   2  16       31.48       30.98      7.62 o
  -5   2  16       22.66       13.77      4.00 o
  -4   2  16       14.12       15.96      4.61 o
  -3   2  16       84.98       85.08      4.72 o
  -2   2  16        1.21        1.12      1.38 o
  -1   2  16       91.99      100.90      5.36 o
   0   2  16        0.64        0.54      1.54 o
   1   2  16        4.49        5.79      1.73 o
   2   2  16       47.70       55.97      4.96 o
   3   2  16        9.69        8.55      3.63 o
   4   2  16       21.02       11.13      7.16 o
   5   2  16        0.22        2.07      6.37 o
  -8   3  16       36.59       34.59      8.90 o
  -7   3  16        5.22        1.00      5.45 o
  -6   3  16        0.03       -6.91      3.45 o
  -5   3  16       18.33       15.58      3.51 o
  -4   3  16      128.89      144.16      6.05 o
  -3   3  16       14.24       14.17      2.65 o
  -2   3  16      131.40      146.23      5.66 o
  -1   3  16       42.04       48.37      8.97 o
   0   3  16        0.18        0.73      3.82 o
   1   3  16       72.66       33.08      3.79 o
   2   3  16       83.21       84.25      6.17 o
   3   3  16        2.54        6.68      3.88 o
   4   3  16        7.74        9.18      7.19 o
  -8   4  16      198.41      238.74     18.39 o
  -7   4  16        1.89        5.22      5.65 o
  -6   4  16      118.47      158.10     15.78 o
  -5   4  16       84.98      103.23     13.10 o
  -4   4  16       23.41       19.50      3.03 o
  -3   4  16      198.95      209.98      8.37 o
  -2   4  16      263.42      278.67      9.34 o
  -1   4  16        7.41        3.25      2.31 o
   0   4  16        0.02       -0.20      1.92 o
   1   4  16      112.79      115.99     10.44 o
   2   4  16       40.66       43.14     12.92 o
   3   4  16       17.86       13.75      6.86 o
   4   4  16       34.96       20.95      9.44 o
  -7   5  16      119.74      152.96     16.37 o
  -6   5  16       49.13       41.78     10.00 o
  -5   5  16       63.28       57.12      6.71 o
  -4   5  16      108.28      113.11      6.96 o
  -3   5  16       70.83       94.14      9.62 o
  -2   5  16       22.08       23.86      3.61 o
  -1   5  16       28.42       25.42      3.78 o
   0   5  16        0.04        1.53      2.38 o
   1   5  16        4.79        3.30      4.35 o
   2   5  16       25.83       13.18      5.99 o
   3   5  16       79.71       96.65      9.38 o
  -7   6  16       19.72       23.18      9.41 o
  -6   6  16      164.84      178.64     18.50 o
  -5   6  16        1.88        4.83      4.06 o
  -4   6  16      124.77      146.18     12.41 o
  -3   6  16        0.85        3.66      4.07 o
  -2   6  16       43.66       34.26      7.84 o
  -1   6  16       78.64       93.31      6.27 o
   0   6  16        1.60        0.76      2.53 o
   1   6  16        0.36       -1.05      4.25 o
  -5   7  16        0.00        7.62      5.55 o
  -4   7  16       22.86       35.00      7.78 o
  -3   7  16       41.60       39.65      7.60 o
  -2   7  16        2.21        2.77      6.34 o
  -1   7  16      105.77      133.67      7.45 o
   0   7  16      192.90      222.64     14.63 o
   0  -9  17        0.87        0.70      2.91 o
   1  -9  17       15.38       13.09      3.02 o
   2  -9  17        9.12        2.53      4.58 o
   3  -9  17       12.70        8.95      5.73 o
  -2  -8  17        1.26        1.64      4.55 o
  -1  -8  17       16.27       22.46      6.22 o
   0  -8  17       17.66       18.38      3.75 o
   1  -8  17      151.33      162.89      6.48 o
   2  -8  17        1.55        7.06      4.78 o
   3  -8  17      120.09      156.31     12.56 o
   4  -8  17       12.64       17.78      6.83 o
  -4  -7  17       97.95      108.73      9.64 o
  -3  -7  17       34.12       32.69      7.39 o
  -2  -7  17       58.18       60.48      8.57 o
  -1  -7  17       95.11       96.10     10.42 o
   0  -7  17        6.63        8.22      3.99 o
   1  -7  17       28.35       26.08      3.60 o
   2  -7  17      312.76      293.00     15.84 o
   3  -7  17       32.70       30.34      7.01 o
   4  -7  17      134.27      147.45     10.01 o
   5  -7  17        3.55        0.72      5.83 o
  -5  -6  17       18.39       24.64      9.70 o
  -4  -6  17       40.68       35.09      6.30 o
  -3  -6  17       61.37       75.23      7.53 o
  -2  -6  17       60.69       48.97      7.52 o
  -1  -6  17       38.40       36.73      3.97 o
   0  -6  17       20.37       18.54      3.46 o
   1  -6  17        0.47       -0.08      1.70 o
   2  -6  17        0.90        0.00      3.17 o
   3  -6  17       37.46       31.78      5.70 o
   4  -6  17      120.80      129.37      9.22 o
   5  -6  17      411.29      443.81     26.45 o
   6  -6  17        2.36       -2.76      5.73 o
  -5  -5  17        0.89        9.59      7.09 o
  -4  -5  17       88.85       86.31      7.74 o
  -3  -5  17       60.43       58.18      5.26 o
  -2  -5  17       13.33       11.92      3.02 o
  -1  -5  17      114.64      126.59      6.49 o
   0  -5  17      119.44      116.14     13.70 o
   1  -5  17       26.60       25.68      2.96 o
   2  -5  17       17.75       27.50      5.94 o
   3  -5  17      161.31      175.83      8.03 o
   4  -5  17       96.59      122.91      8.65 o
   5  -5  17        7.54        4.22      6.11 o
   6  -5  17      284.27      288.06     20.47 o
  -6  -4  17       54.82       51.47     10.39 o
  -5  -4  17       16.30       28.14      8.75 o
  -4  -4  17       50.92       49.86      6.40 o
  -3  -4  17       34.98       24.69      3.69 o
  -2  -4  17        0.43       -0.70      1.64 o
  -1  -4  17        9.00        4.42      2.19 o
   0  -4  17        0.25       -0.51      1.79 o
   1  -4  17      121.35      110.49      5.73 o
   2  -4  17        4.52        1.89      1.86 o
   3  -4  17       12.75       11.77      3.08 o
   4  -4  17       85.02       75.00      6.78 o
   5  -4  17       60.38       46.07     10.08 o
   6  -4  17        0.62        0.18      5.73 o
  -7  -3  17        0.70        2.07      6.34 o
  -6  -3  17       19.64       17.78      7.57 o
  -5  -3  17      116.88      113.59     13.79 o
  -4  -3  17       18.42       22.65      4.83 o
  -3  -3  17       10.20       10.08      2.46 o
  -2  -3  17        0.46        1.04      1.11 o
  -1  -3  17        6.97       13.24      4.43 o
   0  -3  17        3.77        3.21      2.06 o
   1  -3  17      137.68      145.68      5.66 o
   2  -3  17      263.02      249.87      7.33 o
   3  -3  17       40.79       45.37      4.08 o
   4  -3  17       97.22      103.56     12.82 o
   5  -3  17       16.21       14.07      6.47 o
   6  -3  17       41.15       45.36     10.28 o
  -7  -2  17       76.61       97.21     13.18 o
  -6  -2  17       20.12       17.40      7.01 o
  -5  -2  17       60.94       42.08      8.88 o
  -4  -2  17       13.42       15.86      3.03 o
  -3  -2  17        5.07        4.40      1.87 o
  -2  -2  17        2.50        2.41      1.24 o
  -1  -2  17       67.54       65.43      3.98 o
   0  -2  17      191.25      168.88      6.88 o
   1  -2  17        1.63        3.79      1.59 o
   2  -2  17      247.38      269.06      9.08 o
   3  -2  17      130.85      127.44      6.71 o
   4  -2  17       32.49       22.21      7.67 o
   5  -2  17       65.34       69.74     11.46 o
   6  -2  17       39.12       32.16      9.21 o
  -7  -1  17       21.32       25.51      8.03 o
  -6  -1  17       57.85       42.85      9.24 o
  -5  -1  17       58.21       67.15     10.46 o
  -4  -1  17       29.43       18.49      3.11 o
  -3  -1  17      128.21      115.99      4.95 o
  -2  -1  17      183.80      188.39      7.65 o
  -1  -1  17        4.96        3.65      1.70 o
   0  -1  17        4.54        5.14      1.97 o
   1  -1  17        0.22        1.94      1.38 o
   2  -1  17      231.57      204.14      8.49 o
   3  -1  17        0.86        4.77      2.45 o
   4  -1  17       81.08       71.91     11.56 o
   5  -1  17       31.54       26.81      8.03 o
   6  -1  17       56.74       65.77     12.02 o
  -8   0  17       40.19       44.41     10.03 o
  -7   0  17      215.07      218.30     16.76 o
  -6   0  17        3.29        9.75      5.96 o
  -5   0  17       84.17       69.71     10.67 o
  -4   0  17        0.10        0.07      1.86 o
  -3   0  17        0.40       -2.32      1.56 o
  -2   0  17        0.03       -0.61      1.13 o
  -1   0  17       55.28       62.54      4.47 o
   0   0  17        4.32        3.79      1.86 o
   1   0  17      125.56      125.94      4.76 o
   2   0  17      550.52      557.05     16.57 o
   3   0  17      283.14      289.46      9.88 o
   4   0  17      277.28      275.06     19.29 o
   5   0  17      232.50      242.04     18.73 o
  -8   1  17       65.24       74.83     11.79 o
  -7   1  17        0.00        8.90      6.09 o
  -6   1  17      101.72      104.33     12.74 o
  -5   1  17      212.52      209.65     16.14 o
  -4   1  17       32.97       33.14      4.44 o
  -3   1  17       41.74       45.81      3.85 o
  -2   1  17       51.11       69.42      4.73 o
  -1   1  17       82.18       80.00      5.06 o
   0   1  17        0.24        2.11      1.88 o
   1   1  17      157.96      172.40      5.49 o
   2   1  17      176.53      178.47      9.07 o
   3   1  17        0.64        0.99      3.07 o
   4   1  17      132.61      128.73     14.97 o
   5   1  17        5.85        2.64      5.65 o
  -8   2  17       26.03       29.62      8.75 o
  -7   2  17      128.48      163.42     15.71 o
  -6   2  17       69.33       66.18     10.85 o
  -5   2  17       80.17       67.38     10.97 o
  -4   2  17      257.27      273.36     17.00 o
  -3   2  17       20.12       18.49      2.77 o
  -2   2  17       53.97       58.22      3.78 o
  -1   2  17      269.11      289.52      9.56 o
   0   2  17      229.17      237.68     15.48 o
   1   2  17       30.21       27.84      6.82 o
   2   2  17       30.46       31.69      4.30 o
   3   2  17      274.35      289.29     12.77 o
   4   2  17        0.51        2.35      6.34 o
  -8   3  17       15.65        2.66      5.96 o
  -7   3  17        1.58       -3.35      5.35 o
  -6   3  17       32.76       17.40      7.47 o
  -5   3  17       64.96       81.61     12.18 o
  -4   3  17      135.44      150.26      8.11 o
  -3   3  17        3.45        0.63      2.15 o
  -2   3  17       16.29       12.64      7.15 o
  -1   3  17       55.97       62.14      4.97 o
   0   3  17       24.55       17.19      7.24 o
   1   3  17      121.09      137.38     10.67 o
   2   3  17      117.22      118.03      8.71 o
   3   3  17       12.94        8.06      4.20 o
   4   3  17       14.92       10.87      7.67 o
  -7   4  17        4.04        5.63      6.37 o
  -6   4  17       35.02       27.55      8.95 o
  -5   4  17       46.56       41.02      5.85 o
  -4   4  17        1.16       -1.61      2.19 o
  -3   4  17       42.39       24.94      5.70 o
  -2   4  17      137.08      139.71      9.70 o
  -1   4  17       73.73       88.25      8.72 o
   0   4  17       93.73      115.18      6.42 o
   1   4  17      100.91      111.49     10.57 o
   2   4  17        2.81       -1.18      4.22 o
   3   4  17        4.73        4.96      4.28 o
  -7   5  17        0.01        0.56      6.27 o
  -6   5  17       29.17       23.13      8.93 o
  -5   5  17        0.19        4.93      3.84 o
  -4   5  17      125.84      142.40      9.64 o
  -3   5  17        9.21        8.16      4.63 o
  -2   5  17       44.64       43.57      4.47 o
  -1   5  17       16.29       11.46      3.20 o
   0   5  17        0.01        0.03      2.34 o
   1   5  17        0.00        0.77      4.07 o
   2   5  17        1.69       -0.54      4.43 o
  -6   6  17       29.46       27.02      9.93 o
  -5   6  17       17.77       16.04      5.05 o
  -4   6  17        1.39       -0.28      4.60 o
  -3   6  17        0.04        3.61      4.30 o
  -2   6  17       19.32       15.18      3.43 o
  -1   6  17       21.82       30.05      4.37 o
   0   6  17       47.47       54.87      8.37 o
   1   6  17       49.34       45.59      8.49 o
  -4   7  17       51.90       61.81      9.54 o
  -3   7  17       62.00       65.90      9.21 o
  -2   7  17       92.18      107.24      6.69 o
  -2  -8  18       13.97        7.88      5.53 o
  -1  -8  18       83.61       96.86     10.31 o
   0  -8  18        1.15        5.96      3.09 o
   1  -8  18      215.92      264.30      8.36 o
   2  -8  18       19.42       18.34      6.06 o
   3  -8  18       47.56       43.06      8.19 o
   4  -8  18       34.00       28.93      7.96 o
  -3  -7  18       28.98       36.92      8.03 o
  -2  -7  18       33.50       19.21      6.04 o
  -1  -7  18       27.46       25.09      3.71 o
   0  -7  18       18.63       14.05      3.30 o
   1  -7  18        0.38       -0.21      1.97 o
   2  -7  18      216.13      209.80     13.71 o
   3  -7  18       28.47       24.79      6.68 o
   4  -7  18       16.46        5.83      4.71 o
   5  -7  18       13.82       11.00      8.29 o
  -4  -6  18        0.65        0.65      3.93 o
  -3  -6  18       27.83       23.83      5.92 o
  -2  -6  18      146.56      170.07     12.15 o
  -1  -6  18       23.88       26.13      3.71 o
   0  -6  18       14.49       12.38      3.06 o
   1  -6  18       22.76       19.79      2.86 o
   2  -6  18       89.29       86.89      6.56 o
   3  -6  18       44.38       46.38      7.85 o
   4  -6  18      100.00      102.52     19.33 o
   5  -6  18      162.68      178.98     18.47 o
  -5  -5  18        1.63        5.94      7.01 o
  -4  -5  18      124.48      134.54      9.53 o
  -3  -5  18      212.03      226.73     11.16 o
  -2  -5  18        2.69       -2.64      2.81 o
  -1  -5  18       62.31       61.51      4.80 o
   0  -5  18        6.31        4.42      2.33 o
   1  -5  18       39.72       38.39      4.05 o
   2  -5  18        6.14        3.03      2.61 o
   3  -5  18       28.36       29.46      4.36 o
   4  -5  18       76.98       79.07      7.56 o
   5  -5  18        0.70        0.67      5.60 o
  -6  -4  18       23.80       37.45      9.90 o
  -5  -4  18      156.31      131.49     15.40 o
  -4  -4  18       17.45       20.11      4.74 o
  -3  -4  18        4.04        2.04      2.40 o
  -2  -4  18       46.36       41.14      6.78 o
  -1  -4  18      114.82      107.22     12.15 o
   0  -4  18        6.00        5.81      2.35 o
   1  -4  18       77.16       75.57      5.11 o
   2  -4  18      316.12      386.09     29.42 o
   3  -4  18      148.15      144.66      6.22 o
   4  -4  18        9.03        8.96      3.90 o
   5  -4  18      117.95      142.96     15.63 o
   6  -4  18        9.24        3.66      6.73 o
  -6  -3  18       44.23       58.87     11.51 o
  -5  -3  18       26.33       17.01      7.47 o
  -4  -3  18      404.18      402.91     15.54 o
  -3  -3  18       88.60       59.85      6.08 o
  -2  -3  18        0.13        1.05      1.33 o
  -1  -3  18       30.76       33.91      3.76 o
   0  -3  18       71.89       69.15      4.99 o
   1  -3  18        6.92        6.20      2.24 o
   2  -3  18      101.76      111.56      7.80 o
   3  -3  18      268.39      270.29      8.20 o
   4  -3  18      149.90      130.45     14.38 o
   5  -3  18        7.36        4.96      6.32 o
   6  -3  18      119.39      154.49     16.63 o
  -7  -2  18       36.41       47.48     10.95 o
  -6  -2  18        7.04        8.65      6.57 o
  -5  -2  18       41.58       47.33     10.00 o
  -4  -2  18       62.68       60.93      5.43 o
  -3  -2  18        1.74        5.13      2.04 o
  -2  -2  18       50.84       44.44      3.68 o
  -1  -2  18      134.34      109.05     13.26 o
   0  -2  18       80.60       72.27      5.00 o
   1  -2  18      148.60      145.23      6.44 o
   2  -2  18       28.80       25.15      7.15 o
   3  -2  18       10.55        5.62      2.72 o
   4  -2  18       46.40       36.89      9.08 o
   5  -2  18        7.40        2.46      5.83 o
   6  -2  18       32.70       22.67      8.90 o
  -7  -1  18        0.09        5.76      5.63 o
  -6  -1  18       45.12       20.98      7.24 o
  -5  -1  18       43.89       59.25     10.44 o
  -4  -1  18        6.05        4.97      2.47 o
  -3  -1  18      218.92      191.62      6.39 o
  -2  -1  18      147.20      148.83      5.93 o
  -1  -1  18       15.21       10.35      2.54 o
   0  -1  18       10.94       14.14      2.76 o
   1  -1  18        1.73        0.60      1.81 o
   2  -1  18       13.27       10.03      2.87 o
   3  -1  18        0.31        0.33      2.25 o
   4  -1  18        8.96        3.58      5.73 o
   5  -1  18      160.16      183.68     17.19 o
  -7   0  18       35.15       23.13      7.91 o
  -6   0  18       32.77       35.69      9.03 o
  -5   0  18        3.82        4.53      5.12 o
  -4   0  18       17.41       12.96      3.03 o
  -3   0  18       21.69       15.50      2.83 o
  -2   0  18       36.23       36.44      2.92 o
  -1   0  18      163.03      174.63      7.23 o
   0   0  18       13.33       11.41      4.07 o
   1   0  18        0.02        1.82      1.77 o
   2   0  18       34.96       19.55      3.54 o
   3   0  18       70.83       73.39     10.95 o
   4   0  18       43.42       45.54     10.16 o
   5   0  18      130.40      145.51     16.30 o
  -7   1  18        3.29        0.46      5.27 o
  -6   1  18       13.97       14.74      7.24 o
  -5   1  18      116.88      110.36     13.35 o
  -4   1  18        6.18        7.51      2.69 o
  -3   1  18      133.21      120.63      9.08 o
  -2   1  18      135.24      155.00      6.53 o
  -1   1  18        0.29        1.70      1.93 o
   0   1  18       87.26       89.38     12.01 o
   1   1  18      151.90      159.50      6.46 o
   2   1  18        1.31        2.14      2.47 o
   3   1  18       68.72       77.73      7.53 o
   4   1  18       10.47       10.54      7.34 o
   5   1  18       11.47        6.29      7.34 o
  -7   2  18       29.48       16.24      6.98 o
  -6   2  18       51.36       46.97      9.87 o
  -5   2  18        0.57       -0.05      5.42 o
  -4   2  18        0.20       -1.66      1.99 o
  -3   2  18       48.52       46.49      4.15 o
  -2   2  18      190.89      204.20      7.74 o
  -1   2  18        2.64        3.15      2.11 o
   0   2  18      112.23      137.60      6.68 o
   1   2  18       41.79       54.64      7.67 o
   2   2  18       19.09       25.56      4.89 o
   3   2  18       78.40       93.89      8.24 o
   4   2  18       50.21       52.57     12.10 o
  -7   3  18       68.05       70.89     12.82 o
  -6   3  18       36.40       35.71      9.31 o
  -5   3  18       98.73      109.57     13.97 o
  -4   3  18      143.69      151.24     13.98 o
  -3   3  18        0.07       -2.58      2.99 o
  -2   3  18      209.72      212.63      8.12 o
  -1   3  18      454.63      481.34     13.49 o
   0   3  18       35.85       34.48      4.02 o
   1   3  18       90.92      102.71     10.08 o
   2   3  18       76.80       90.89     10.18 o
   3   3  18        0.81        3.16      4.18 o
  -7   4  18       72.82       43.36     10.87 o
  -6   4  18        1.11        0.59      6.04 o
  -5   4  18        3.66        0.50      3.34 o
  -4   4  18       15.28       10.74      3.51 o
  -3   4  18       23.34       19.98      5.55 o
  -2   4  18       21.47       27.48      4.76 o
  -1   4  18       53.57       45.27      9.15 o
   0   4  18       54.26       55.16      6.98 o
   1   4  18        3.10       -0.15      3.74 o
   2   4  18       49.92       70.84      9.85 o
  -6   5  18       82.84       83.30     14.33 o
  -5   5  18       30.67       42.00      6.62 o
  -4   5  18      137.70      142.90     12.33 o
  -3   5  18        5.58        3.20      4.53 o
  -2   5  18      166.47      186.08      9.08 o
  -1   5  18        2.87        0.94      2.57 o
   0   5  18        0.01        2.02      2.68 o
   1   5  18       55.47       55.57      8.83 o
  -5   6  18       32.31       33.79      8.26 o
  -4   6  18       67.78       74.19      9.98 o
  -3   6  18        0.04        4.32      4.76 o
  -2   6  18       57.47       61.59      5.44 o
  -1   6  18        0.38        4.04      3.06 o
   0   6  18        1.94        5.24      4.94 o
  -1  -8  19       26.25       17.75      5.99 o
   0  -8  19      251.84      258.72     10.08 o
   1  -8  19        2.75        1.80      4.52 o
   2  -8  19       70.29       64.04     10.94 o
   3  -8  19       43.85       43.82      8.77 o
  -3  -7  19        2.16        5.86      5.42 o
  -2  -7  19      105.79       80.51      9.98 o
  -1  -7  19      116.79      125.63      6.63 o
   0  -7  19        2.65        3.78      2.74 o
   1  -7  19       14.37       12.34      5.83 o
   2  -7  19        2.91        6.18      3.47 o
   3  -7  19        2.42       -0.38      4.81 o
   4  -7  19       13.09       12.51      6.24 o
  -4  -6  19       54.10       47.40      7.24 o
  -3  -6  19       31.85       40.80      8.19 o
  -2  -6  19       50.30       54.21      8.14 o
  -1  -6  19        0.03        1.89      2.37 o
   0  -6  19      164.61      178.63      8.08 o
   1  -6  19       70.95       75.79      9.77 o
   2  -6  19        0.25       -0.95      2.75 o
   3  -6  19        0.19       -1.48      4.07 o
   4  -6  19       13.53       15.47      4.90 o
   5  -6  19        0.61       -2.02      6.32 o
  -5  -5  19       96.41       84.47     14.25 o
  -4  -5  19       91.46       97.38      8.78 o
  -3  -5  19      103.92      126.71     21.22 o
  -2  -5  19       16.24       27.40      6.37 o
  -1  -5  19        8.37        8.99      6.50 o
   0  -5  19        4.19        1.89      2.47 o
   1  -5  19        0.00        1.76      2.16 o
   2  -5  19        1.79        3.17      3.76 o
   3  -5  19        6.20        3.73      2.65 o
   4  -5  19        8.19        5.77      4.21 o
   5  -5  19       15.84       10.39      7.16 o
  -5  -4  19       13.56        5.94      6.86 o
  -4  -4  19       51.88       55.94      6.87 o
  -3  -4  19        3.04        2.99      2.72 o
  -2  -4  19       37.95       31.11      6.29 o
  -1  -4  19       35.43       35.03      3.98 o
   0  -4  19       30.76       25.11      3.73 o
   1  -4  19       62.24       58.59      8.70 o
   2  -4  19        0.12       -0.84      3.07 o
   3  -4  19       14.45       11.66      2.81 o
   4  -4  19        1.53        0.76      2.94 o
   5  -4  19       47.60       56.31     11.79 o
  -6  -3  19       38.72       38.02     10.51 o
  -5  -3  19       88.25      100.03     14.38 o
  -4  -3  19       54.01       58.43      6.69 o
  -3  -3  19      115.33      154.69     13.74 o
  -2  -3  19       12.11       12.43      3.66 o
  -1  -3  19       16.43       13.24      5.63 o
   0  -3  19        1.92        0.98      2.03 o
   1  -3  19       10.81        7.05      2.35 o
   2  -3  19       42.97       41.65      6.98 o
   3  -3  19        7.25        8.89      3.14 o
   4  -3  19      109.83      113.06      6.83 o
   5  -3  19        0.27        2.56      6.42 o
  -6  -2  19        0.29       -1.07      5.50 o
  -5  -2  19      147.73      157.54     16.24 o
  -4  -2  19      247.33      266.23     29.75 o
  -3  -2  19        0.87        1.12      2.36 o
  -2  -2  19       70.43       81.02      6.28 o
  -1  -2  19      162.22      133.64     13.38 o
   0  -2  19       29.03       25.49      3.60 o
   1  -2  19      173.01      165.24      6.98 o
   2  -2  19       12.64       16.58      4.12 o
   3  -2  19        4.65        3.13      3.36 o
   4  -2  19        0.91        1.51      5.78 o
   5  -2  19       11.09        7.39      6.57 o
  -7  -1  19        4.15        2.99      6.57 o
  -6  -1  19       62.88       52.83     10.90 o
  -5  -1  19      165.12      168.67     16.50 o
  -4  -1  19        9.36        5.57      2.64 o
  -3  -1  19      212.82      216.85      8.52 o
  -2  -1  19       50.16       45.45      3.85 o
  -1  -1  19       57.74       46.78      4.37 o
   0  -1  19       11.60       10.36      2.70 o
   1  -1  19       53.26       58.72      4.52 o
   2  -1  19       11.82       12.36      5.42 o
   3  -1  19        7.93        9.70      3.96 o
   4  -1  19      162.43      148.76     15.94 o
   5  -1  19       24.21       31.52      9.98 o
  -7   0  19       19.80       18.32      8.26 o
  -6   0  19       33.31       57.59     11.44 o
  -5   0  19       43.30       46.38     10.74 o
  -4   0  19      273.92      307.53     12.43 o
  -3   0  19       63.62       68.92      5.74 o
  -2   0  19       10.31        7.90      2.81 o
  -1   0  19       23.38       27.49      3.60 o
   0   0  19       18.52       23.60      4.20 o
   1   0  19       35.88       34.29      3.62 o
   2   0  19      113.51      116.50      8.36 o
   3   0  19       71.69       60.31      6.96 o
   4   0  19        0.33        2.12      6.22 o
  -7   1  19        8.26        4.35      6.01 o
  -6   1  19       27.02       27.45      8.62 o
  -5   1  19       21.63       22.15      7.85 o
  -4   1  19        6.55        6.86      3.28 o
  -3   1  19       97.96       92.69      8.79 o
  -2   1  19       15.72       17.66      4.27 o
  -1   1  19        2.74        3.45      2.17 o
   0   1  19        1.84        1.28      2.20 o
   1   1  19       40.60       38.99      3.68 o
   2   1  19        0.47        1.97      4.02 o
   3   1  19        0.03        0.33      3.49 o
   4   1  19        1.23        4.84      6.86 o
  -7   2  19       92.86      111.03     14.63 o
  -6   2  19       11.95       12.28      6.78 o
  -5   2  19        0.52       -0.38      5.63 o
  -4   2  19        3.74        2.53      2.58 o
  -3   2  19      222.42      275.17     14.99 o
  -2   2  19      231.80      246.95      8.76 o
  -1   2  19        0.55       -1.34      2.04 o
   0   2  19       71.43       89.30     10.31 o
   1   2  19      105.54      124.69     10.82 o
   2   2  19        6.83        8.47      4.99 o
   3   2  19      108.01      114.47     10.32 o
  -7   3  19      105.51      103.76     14.63 o
  -6   3  19        6.92        6.98      7.21 o
  -5   3  19      109.94      118.21      8.86 o
  -4   3  19       31.19       28.44      7.20 o
  -3   3  19        1.92       -0.36      3.48 o
  -2   3  19       21.09       20.37      3.38 o
  -1   3  19       51.73       56.61      5.07 o
   0   3  19       55.75       48.04      4.67 o
   1   3  19        7.04        9.06      4.66 o
   2   3  19       72.87       80.84     10.11 o
   3   3  19       26.10       31.26      8.03 o
  -6   4  19       27.77       32.77     10.64 o
  -5   4  19        1.60        0.42      6.42 o
  -4   4  19        2.36        1.10      4.40 o
  -3   4  19       17.67       16.22      5.70 o
  -2   4  19      125.24      127.30      6.96 o
  -1   4  19       10.97       13.42      3.34 o
   0   4  19      149.16      169.48      7.71 o
   1   4  19       40.40       42.42      7.83 o
   2   4  19       13.42       19.44      6.93 o
  -5   5  19       51.84       62.74      7.83 o
  -4   5  19       37.69       31.75      7.78 o
  -3   5  19        1.34        0.13      4.17 o
  -2   5  19        1.52        1.11      2.60 o
  -1   5  19        1.40        2.15      2.80 o
   0   5  19       32.79       29.01      6.78 o
  -4   6  19        6.61        7.37      5.53 o
  -3   6  19        0.53        4.02      4.94 o
  -2   6  19      128.62      154.95      7.70 o
  -2  -7  20        7.81       11.08      5.60 o
  -1  -7  20       66.35       67.77      8.95 o
   0  -7  20       40.86       42.26      4.95 o
   1  -7  20        0.86        1.19      2.74 o
   2  -7  20       99.22      111.69      7.94 o
   3  -7  20        5.36        6.32      3.70 o
  -3  -6  20        5.14        4.27      4.94 o
  -2  -6  20      244.13      277.01     16.19 o
  -1  -6  20      181.37      200.56      8.30 o
   0  -6  20       33.53       49.49      5.45 o
   1  -6  20      131.93      149.97      7.39 o
   2  -6  20        1.95        4.50      4.58 o
   3  -6  20       13.80       11.52      3.99 o
   4  -6  20        0.72        1.12      4.13 o
  -4  -5  20       19.72       23.35      5.77 o
  -3  -5  20       37.45       36.02      7.60 o
  -2  -5  20       17.64       12.61      5.17 o
  -1  -5  20       58.00       52.56      8.81 o
   0  -5  20        8.80        7.57      4.35 o
   1  -5  20        0.34        0.35      2.18 o
   2  -5  20       80.61      104.38     10.44 o
   3  -5  20       41.88       41.45      6.31 o
   4  -5  20        1.16        0.94      2.99 o
  -5  -4  20      135.22      128.09     16.58 o
  -4  -4  20        0.13       -1.83      3.66 o
  -3  -4  20       10.21       14.09      4.36 o
  -2  -4  20      129.84      147.36     11.26 o
  -1  -4  20        7.62       15.71      3.26 o
   0  -4  20        7.69       11.34      2.92 o
   1  -4  20       47.82       44.44      6.63 o
   2  -4  20       17.27       20.18      5.63 o
   3  -4  20        4.67        6.59      4.77 o
   4  -4  20        0.01        2.81      2.99 o
   5  -4  20       12.59        9.85      7.37 o
  -6  -3  20       61.11       84.24     14.02 o
  -5  -3  20       84.69       67.59     12.74 o
  -4  -3  20        1.31        4.21      3.75 o
  -3  -3  20      203.59      236.48     21.25 o
  -2  -3  20       16.26        9.95      4.40 o
  -1  -3  20       63.03       62.21      4.95 o
   0  -3  20        3.71        5.85      2.70 o
   1  -3  20      254.50      250.64     15.66 o
   2  -3  20      165.22      147.38     11.46 o
   3  -3  20      192.99      189.20     10.82 o
   4  -3  20       54.28       57.20      7.18 o
   5  -3  20        6.16       10.54      7.78 o
  -6  -2  20        0.12        3.07      7.01 o
  -5  -2  20       83.63       70.25     12.69 o
  -4  -2  20       96.31      111.53     10.82 o
  -3  -2  20       10.20        6.34      2.77 o
  -2  -2  20      173.72      187.35      7.07 o
  -1  -2  20      322.53      293.86      9.96 o
   0  -2  20        0.01       -1.05      1.92 o
   1  -2  20       77.37       72.80      5.09 o
   2  -2  20       77.78       70.43      8.65 o
   3  -2  20        0.02        0.79      3.31 o
   4  -2  20       58.87       44.84      6.65 o
  -6  -1  20       43.11       35.74     10.03 o
  -5  -1  20       17.06       11.90      7.57 o
  -4  -1  20        0.14       -1.87      3.04 o
  -3  -1  20       34.19       30.17      4.95 o
  -2  -1  20       86.92      111.86      5.70 o
  -1  -1  20        0.36        1.08      2.12 o
   0  -1  20       80.32       83.90      5.95 o
   1  -1  20       87.06       92.95     10.03 o
   2  -1  20        0.56        0.26      3.84 o
   3  -1  20       59.11       72.51      7.45 o
   4  -1  20        0.04        9.00      4.40 o
  -6   0  20       52.88       68.28     12.59 o
  -5   0  20       30.42       33.54      9.29 o
  -4   0  20       28.59       26.57      7.24 o
  -3   0  20       28.98       20.40      9.73 o
  -2   0  20        3.41        2.26      2.13 o
  -1   0  20      302.88      291.71      9.97 o
   0   0  20       51.02       54.59      4.81 o
   1   0  20        5.16        5.06      2.32 o
   2   0  20       63.50       67.49      8.85 o
   3   0  20       81.59       87.49      8.90 o
   4   0  20       16.54       12.58      5.54 o
  -6   1  20       37.20       45.38     11.03 o
  -5   1  20      123.01      108.29     14.56 o
  -4   1  20        5.18        3.98      3.52 o
  -3   1  20      126.45      110.70     10.00 o
  -2   1  20       97.34       96.99      5.58 o
  -1   1  20       15.90       14.57      3.17 o
   0   1  20        0.00        0.25      2.22 o
   1   1  20       83.59       73.93      8.85 o
   2   1  20      200.17      226.99     14.45 o
   3   1  20        6.93        2.76      4.12 o
  -6   2  20       18.86       14.53      7.93 o
  -5   2  20        0.11       -0.58      3.42 o
  -4   2  20        3.54        1.04      3.22 o
  -3   2  20        7.12        5.17      4.22 o
  -2   2  20       17.68       15.84      3.16 o
  -1   2  20      160.88      156.89      9.16 o
   0   2  20       36.71       31.18      9.72 o
   1   2  20       17.43       11.51      4.68 o
   2   2  20        4.45        0.38      4.40 o
   3   2  20       63.37       46.84      9.13 o
  -6   3  20        8.46        7.62      7.47 o
  -5   3  20      126.34      134.29      9.75 o
  -4   3  20        1.61       -0.61      3.45 o
  -3   3  20       10.19        4.86      4.43 o
  -2   3  20      109.37      113.65     12.70 o
  -1   3  20        0.73        2.89      2.65 o
   0   3  20       33.45       42.15      4.58 o
   1   3  20        0.03        0.23      4.09 o
   2   3  20       76.54       80.20     10.36 o
  -5   4  20        8.85        7.34      4.50 o
  -4   4  20        0.03       -1.89      4.02 o
  -3   4  20        0.04       -1.10      4.04 o
  -2   4  20      161.41      173.95     11.37 o
  -1   4  20        1.84        7.35      3.01 o
   0   4  20      211.16      242.77     27.16 o
   1   4  20       11.64       11.95      5.83 o
  -4   5  20        9.82        5.78      5.55 o
  -3   5  20        0.91       -3.07      3.97 o
  -2   5  20       38.42       40.30      4.75 o
  -1   5  20       10.09       10.43      3.54 o
  -1  -7  21       73.81       84.01      9.87 o
   0  -7  21       89.73       98.62      6.73 o
   1  -7  21       13.08       16.01      3.67 o
   2  -7  21      208.33      227.48     15.27 o
  -3  -6  21        4.53        3.40      4.96 o
  -2  -6  21       97.80       98.16     10.74 o
  -1  -6  21       87.51      105.20      6.43 o
   0  -6  21       88.51       84.93      6.25 o
   1  -6  21       85.64       98.48      6.33 o
   2  -6  21        1.37        4.02      4.78 o
   3  -6  21       11.92       14.42      4.57 o
  -4  -5  21        1.09       -3.22      4.01 o
  -3  -5  21       12.05       14.45      5.99 o
  -2  -5  21        1.60        2.17      4.09 o
  -1  -5  21        2.17       -0.38      2.42 o
   0  -5  21       64.09       71.03     10.21 o
   1  -5  21        0.84        0.88      2.40 o
   2  -5  21       66.22       70.05      9.24 o
   3  -5  21       16.17       18.34      6.37 o
   4  -5  21        4.71        3.53      3.38 o
  -4  -4  21        5.63        7.01      4.78 o
  -3  -4  21        0.17        3.71      4.27 o
  -2  -4  21       94.59      106.42     10.31 o
  -1  -4  21       87.70       81.79      5.70 o
   0  -4  21       92.15      105.27      8.98 o
   1  -4  21      314.21      339.65     16.35 o
   2  -4  21        4.78        3.04      4.27 o
   3  -4  21        3.49        2.92      4.71 o
   4  -4  21        1.04        2.16      4.26 o
  -5  -3  21       23.06        4.17      7.32 o
  -4  -3  21       45.63       31.41      6.10 o
  -3  -3  21       47.46       48.53      7.96 o
  -2  -3  21       10.56       10.59      4.71 o
  -1  -3  21       34.69       40.69      5.04 o
   0  -3  21       80.18       88.84      6.04 o
   1  -3  21        1.04        4.31      2.49 o
   2  -3  21      143.89      150.25     12.05 o
   3  -3  21       82.73       81.99     10.11 o
   4  -3  21        4.41        4.83      4.29 o
  -5  -2  21        0.94        3.56      6.45 o
  -4  -2  21       29.17       31.47      5.77 o
  -3  -2  21      101.43      116.27     10.72 o
  -2  -2  21        0.03        1.28      3.50 o
  -1  -2  21      104.12      100.22      6.22 o
   0  -2  21        8.48        6.47      3.24 o
   1  -2  21       93.69      105.88      5.99 o
   2  -2  21        1.75        3.53      4.04 o
   3  -2  21        4.25        4.81      4.89 o
   4  -2  21        0.68       -0.85      3.80 o
  -6  -1  21        3.69       -2.46      6.17 o
  -5  -1  21        9.83       13.81      8.39 o
  -4  -1  21       26.47       30.02      5.44 o
  -3  -1  21       84.59       70.35      8.70 o
  -2  -1  21      215.95      238.52     11.04 o
  -1  -1  21       13.21       12.14      3.01 o
   0  -1  21       26.63       24.83      4.59 o
   1  -1  21        6.45        3.88      2.37 o
   2  -1  21       23.28       18.83      5.96 o
   3  -1  21       16.77       15.07      6.42 o
   4  -1  21       56.52       53.60      7.46 o
  -6   0  21      107.63      116.78     15.86 o
  -5   0  21       44.30       49.68     11.41 o
  -4   0  21       88.04       80.87      7.70 o
  -3   0  21       31.94       25.30      6.14 o
  -2   0  21        7.49        5.07      2.42 o
  -1   0  21      146.65      163.18     11.29 o
   0   0  21       41.60       44.95      4.74 o
   1   0  21       10.64        8.90      4.53 o
   2   0  21        0.26       -0.41      4.07 o
   3   0  21        7.81        8.11      5.55 o
  -6   1  21        5.39       12.23      8.44 o
  -5   1  21      156.43      176.00     10.61 o
  -4   1  21        7.57        6.62      3.95 o
  -3   1  21      121.43      118.98     10.74 o
  -2   1  21       19.75       17.91      3.23 o
  -1   1  21       43.02       43.00     13.89 o
   0   1  21       15.12       13.46      3.17 o
   1   1  21       89.37       90.82      9.98 o
   2   1  21       18.17       12.23      5.45 o
   3   1  21        4.19       10.46      5.70 o
  -6   2  21       73.40       77.49     14.12 o
  -5   2  21      119.22      110.30      9.23 o
  -4   2  21       50.20       50.73      8.39 o
  -3   2  21      332.41      379.18     18.60 o
  -2   2  21        3.59        2.17      2.30 o
  -1   2  21       31.74       25.16      4.04 o
   0   2  21       17.99       17.01      3.64 o
   1   2  21       11.96        9.54      5.14 o
   2   2  21        0.57        1.97      5.09 o
  -5   3  21       96.52      115.77      9.56 o
  -4   3  21       61.47       72.55      9.62 o
  -3   3  21       79.07       52.70      8.31 o
  -2   3  21      126.29      117.92      6.65 o
  -1   3  21        4.16        2.15      2.62 o
   0   3  21       15.72       13.28      3.39 o
   1   3  21       11.62       10.62      5.58 o
  -4   4  21        7.61        8.26      5.27 o
  -3   4  21       88.97      113.15     11.61 o
  -2   4  21        0.75        0.88      3.16 o
  -1   4  21       25.81       19.32      3.92 o
   0   4  21        9.83        4.71      4.94 o
  -1  -6  22        6.28        2.05      4.40 o
   0  -6  22        0.10        2.04      2.93 o
   1  -6  22       10.52       11.48      3.36 o
   2  -6  22        3.76       -1.92      4.45 o
  -3  -5  22       28.12       41.19      8.37 o
  -2  -5  22        3.28        7.14      4.89 o
  -1  -5  22       14.21       10.14      3.15 o
   0  -5  22      144.41      173.61     17.17 o
   1  -5  22      107.90      111.57      6.56 o
   2  -5  22        5.27        4.91      4.81 o
   3  -5  22       11.27        8.52      5.73 o
  -4  -4  22       13.70       20.13      6.98 o
  -3  -4  22       26.40       18.70      6.24 o
  -2  -4  22       61.81       51.42      8.31 o
  -1  -4  22       89.96      115.89      6.84 o
   0  -4  22       26.38       25.62      5.79 o
   1  -4  22      219.07      264.93      9.59 o
   2  -4  22       39.63       29.01      6.96 o
   3  -4  22        3.82        2.97      4.81 o
  -4  -3  22       30.74       28.58      5.94 o
  -3  -3  22       79.13       72.50      9.44 o
  -2  -3  22       25.03       31.82      6.86 o
  -1  -3  22        1.58        3.66      2.71 o
   0  -3  22      107.90      107.96      6.76 o
   1  -3  22       96.96       96.16      5.94 o
   2  -3  22       13.91        4.76      4.91 o
   3  -3  22      103.30      121.70     11.95 o
  -5  -2  22       65.19       49.43     12.51 o
  -4  -2  22       43.91       50.82     14.75 o
  -3  -2  22       13.94       15.04      5.55 o
  -2  -2  22       19.08       26.58      6.24 o
  -1  -2  22       37.91       35.99      4.43 o
   0  -2  22       22.59       29.79      4.64 o
   1  -2  22        6.38       14.19      3.20 o
   2  -2  22       66.56       92.97     10.51 o
   3  -2  22       13.33       15.61      6.14 o
  -5  -1  22       81.11      100.11      9.14 o
  -4  -1  22        3.88        4.99      4.02 o
  -3  -1  22      117.33      143.98     11.97 o
  -2  -1  22        6.11        9.44      4.66 o
  -1  -1  22       12.91       12.58      3.25 o
   0  -1  22       52.70       58.62      7.44 o
   1  -1  22      184.57      194.40     13.41 o
   2  -1  22       24.69       32.05      7.24 o
   3  -1  22       60.22       66.72      9.82 o
  -5   0  22      278.15      306.52     14.02 o
  -4   0  22       55.97       61.88      7.30 o
  -3   0  22        0.46        7.14      4.63 o
  -2   0  22       18.12       23.28      6.00 o
  -1   0  22      135.27      132.21      7.14 o
   0   0  22        0.19        4.28      2.80 o
   1   0  22       68.18       73.29      9.16 o
   2   0  22       20.50       23.08      6.70 o
  -5   1  22        6.19        4.62      5.03 o
  -4   1  22       28.31       17.68      6.19 o
  -3   1  22       43.98       21.57      6.29 o
  -2   1  22        0.11       -0.78      2.97 o
  -1   1  22       76.43       74.91     15.26 o
   0   1  22        3.11        2.91      2.63 o
   1   1  22       40.90       42.62      7.96 o
   2   1  22        8.43       14.17      6.17 o
  -5   2  22       89.12      105.94      9.27 o
  -4   2  22       12.81        8.42      5.32 o
  -3   2  22      402.53      431.94     20.47 o
  -2   2  22       76.01       72.09      5.42 o
  -1   2  22       48.11       53.28      5.32 o
   0   2  22       19.08       16.14      3.56 o
   1   2  22        0.93        1.02      4.25 o
  -4   3  22       27.85       29.78      7.37 o
  -3   3  22        6.72        6.14      4.78 o
  -2   3  22       44.54       48.56      4.82 o
  -1   3  22       11.99        9.88      3.80 o
   0   3  22        0.31       -3.38      2.64 o
  -2  -5  23       76.23       89.56     10.54 o
  -1  -5  23       22.22       25.02      6.47 o
   0  -5  23        0.32       -1.64      2.60 o
   1  -5  23       12.82       17.52      5.88 o
  -3  -4  23        0.90       -0.41      4.60 o
  -2  -4  23       37.46       37.15      7.52 o
  -1  -4  23       17.96       19.24      3.79 o
   0  -4  23       42.61       38.83      8.35 o
   1  -4  23        4.69        9.77      5.30 o
   2  -4  23       17.14       24.05      7.09 o
  -4  -3  23        0.15        3.56      5.45 o
  -3  -3  23      115.87      109.19     11.36 o
  -2  -3  23       35.14       34.92      7.27 o
  -1  -3  23        2.97        3.91      2.83 o
   0  -3  23       51.51       38.63      5.73 o
   1  -3  23      166.32      137.74     11.77 o
   2  -3  23        8.38        9.01      4.76 o
  -4  -2  23        3.32       -0.97      4.73 o
  -3  -2  23        3.25       -2.40      4.14 o
  -2  -2  23        6.56        2.76      4.30 o
  -1  -2  23       55.25       52.83      7.91 o
   0  -2  23       39.76       47.23      5.04 o
   1  -2  23       19.33       16.40      5.94 o
   2  -2  23       56.07       65.39      9.36 o
  -4  -1  23       12.96       12.36      5.83 o
  -3  -1  23      227.01      253.75     15.71 o
  -2  -1  23       51.40       39.68      7.21 o
  -1  -1  23       35.15       40.06      8.89 o
   0  -1  23       56.35       54.45      5.32 o
   1  -1  23      116.78      121.44     11.15 o
   2  -1  23        2.24       -3.25      4.53 o
  -4   0  23        7.25        4.37      5.24 o
  -3   0  23       76.61       64.06      9.11 o
  -2   0  23        2.95        8.44      4.91 o
  -1   0  23      111.80      109.54      7.92 o
   0   0  23        4.99        7.07      3.04 o
   1   0  23        3.09        0.00      4.04 o
  -4   1  23       28.79       34.66      7.83 o
  -3   1  23       11.39       17.52      6.04 o
  -2   1  23      141.89      126.40     11.44 o
  -1   1  23      183.44      215.28      9.98 o
   0   1  23       14.83       14.68      3.61 o
   1   1  23      149.34      132.24     12.28 o
  -4   2  23       22.19       19.67      6.83 o
  -3   2  23        0.38        1.82      4.55 o
  -2   2  23        1.05        0.69      4.09 o
  -1   2  23       45.41       51.41      5.31 o
   0   2  23       18.18       24.86      4.05 o
  -1  -4  24       62.24       68.56      8.58 o
   0  -4  24        7.25        6.16      3.24 o
  -2  -3  24        5.15       -1.66      3.99 o
  -1  -3  24       22.37       22.90      4.06 o
   0  -3  24        7.91       14.76      6.29 o
   1  -3  24       11.44        7.91      5.35 o
  -3  -2  24       89.05      106.94     11.41 o
  -2  -2  24        3.89        1.66      4.17 o
  -1  -2  24      198.45      238.77      9.61 o
   0  -2  24        0.17       -0.93      2.62 o
   1  -2  24      103.90      120.34     11.54 o
  -3  -1  24      432.96      514.11     23.36 o
  -2  -1  24       57.20       65.54      9.03 o
  -1  -1  24        0.61        2.10      2.83 o
   0  -1  24       19.73       20.82      4.10 o
   1  -1  24       16.13       26.94      6.98 o
  -3   0  24       44.55       23.51      6.78 o
  -2   0  24        0.80        3.86      4.35 o
  -1   0  24        8.57        9.11      3.48 o
   0   0  24       88.58       93.03      6.41 o
  -3   1  24        5.84        1.71      4.76 o
  -2   1  24       11.70       12.74      5.63 o
  -1   1  24      112.81      142.24     10.91 o
 
